# Supplementary material for: Establishment of a tumor-associated fibroblast associated gene score based on scRNA-seq to predict prognosis in patients with triple-negative breast cancer
Source: PLoS One. 2024 Oct 17;19(10):e0311801. doi: 10.1371/journal.pone.0311801 (PMC11486389; doi:10.1371/journal.pone.0311801)
Supplement: S1 Table — (XLSX) [file pone.0311801.s003.xlsx]

## Sheet: Table S1
Table S1 Information of the hub genes of the different clusters
p_val	avg_log2FC	pct.1	pct.2	p_val_adj	cluster	gene
4.6209e-113	3.49866	0.726	0.088	8.29637e-109	0	LTF
3.41953e-108	2.20899	0.904	0.188	6.13942e-104	0	PADI2
2.11655e-104	3.38106	0.846	0.181	3.80005e-100	0	SOX11
1.71999e-101	3.66742	0.947	0.331	3.08807e-97	0	TFAP2C
1.21551e-100	2.08204	0.99	0.646	2.18232e-96	0	TRA2A
3.70208e-99	3.31992	1	0.72	6.64671e-95	0	PPP1CB
1.36107e-95	2.00394	0.865	0.235	2.44367e-91	0	GRHL2
4.06043e-89	3.70816	0.904	0.373	7.29009e-85	0	TRPS1
5.26054e-87	3.02781	0.995	0.764	9.44477e-83	0	HNRNPH1
5.25233e-84	3.54735	0.928	0.421	9.43003e-80	0	TLK1
3.79664e-83	2.7714	0.957	0.641	6.81649e-79	0	EIF2S3
5.16948e-83	3.17772	0.572	0.07	9.28129e-79	0	BCL2A1
2.03894e-82	2.49135	0.947	0.619	3.66071e-78	0	YWHAE
5.44373e-78	4.38784	0.75	0.217	9.77367e-74	0	BIRC3
2.65137e-75	2.65126	0.865	0.403	4.76028e-71	0	PCMTD1
6.12699e-75	1.24231	0.933	0.589	1.10004e-70	0	HNRNPL
1.42268e-74	2.79607	0.875	0.466	2.55427e-70	0	PSMB4
2.13599e-74	3.16933	0.947	0.526	3.83496e-70	0	SOX4
1.07123e-71	2.89338	0.764	0.237	1.92328e-67	0	PRPS2
3.13916e-70	1.79547	0.423	0.034	5.63605e-66	0	CCL20
9.7514e-70	3.57625	0.841	0.379	1.75077e-65	0	ANP32E
1.59743e-69	2.27925	0.678	0.145	2.86803e-65	0	C8orf4
3.12821e-69	1.86729	0.942	0.535	5.6164e-65	0	C1orf56
1.73026e-68	2.61454	0.663	0.157	3.10651e-64	0	SLC35F2
1.28324e-67	2.18501	0.971	0.673	2.30392e-63	0	CTNNB1
8.46879e-67	2.42687	0.481	0.062	1.52049e-62	0	KCNJ2
2.08653e-66	2.75063	0.865	0.417	3.74615e-62	0	INSR
2.12675e-66	2.82466	0.933	0.593	3.81837e-62	0	WTAP
3.97753e-66	2.37427	0.875	0.434	7.14126e-62	0	HSPE1
4.27532e-66	3.96846	0.798	0.337	7.67591e-62	0	ITGB8
2.19518e-65	1.7914	0.986	0.787	3.94122e-61	0	H3F3B
2.79102e-63	2.70817	0.803	0.352	5.011e-59	0	AEBP2
3.73047e-61	1.1431	0.827	0.338	6.69769e-57	0	RREB1
5.81345e-59	2.15179	0.971	0.657	1.04375e-54	0	SRSF6
1.00409e-58	1.49263	0.861	0.339	1.80274e-54	0	PRPF39
1.84896e-58	1.51807	0.529	0.102	3.31963e-54	0	C12orf45
1.87119e-55	2.54528	0.63	0.192	3.35953e-51	0	UCHL3
4.95933e-55	1.44374	0.904	0.41	8.90399e-51	0	WDR43
8.34186e-55	2.57957	0.769	0.323	1.4977e-50	0	UBA6
2.41757e-54	2.18074	0.899	0.496	4.34051e-50	0	SEC22B
2.73579e-54	2.3101	0.851	0.412	4.91185e-50	0	NFIB
7.89105e-54	1.08172	0.861	0.433	1.41676e-49	0	HMGCS1
2.65984e-53	2.36246	0.837	0.455	4.77547e-49	0	NOP58
9.24886e-52	2.54403	0.894	0.518	1.66054e-47	0	TBL1XR1
2.08395e-51	2.63598	0.75	0.352	3.74152e-47	0	STRN3
7.03153e-51	1.65181	0.87	0.461	1.26244e-46	0	ADAM17
8.73825e-51	2.81679	0.486	0.098	1.56887e-46	0	FDCSP
1.02684e-49	2.61291	0.692	0.271	1.8436e-45	0	UBE2V2
4.56383e-48	2.06351	0.798	0.381	8.19391e-44	0	ZFX
5.62332e-48	1.89548	0.875	0.596	1.00961e-43	0	B4GALT1
1.25563e-47	2.09201	0.707	0.292	2.25435e-43	0	LARP4B
1.49466e-47	1.1762	0.5	0.1	2.68351e-43	0	SAA1
1.73043e-47	2.52239	0.837	0.512	3.10682e-43	0	PPP3CA
3.28857e-47	2.30748	0.894	0.575	5.9043e-43	0	SAT1
1.00811e-46	2.29055	0.639	0.22	1.80996e-42	0	NHSL1
1.07831e-46	3.50218	0.803	0.489	1.936e-42	0	RDH10
2.27516e-46	2.21717	0.678	0.268	4.08482e-42	0	DAAM1
5.40272e-46	1.89602	0.514	0.117	9.70005e-42	0	TRIM35
3.57554e-45	1.90654	0.875	0.593	6.41952e-41	0	CAPZA1
6.89471e-45	2.18216	0.668	0.278	1.23788e-40	0	MRPL13
1.14401e-44	2.40213	0.649	0.255	2.05396e-40	0	BAG4
2.91861e-44	2.48107	0.808	0.491	5.24007e-40	0	DNAJC3
1.23497e-43	1.95463	0.76	0.341	2.21727e-39	0	BCL10
1.89826e-43	2.01849	0.779	0.431	3.40814e-39	0	PSMD11
3.46832e-43	2.16911	0.74	0.419	6.22703e-39	0	CLEC7A
5.28436e-43	1.21587	0.899	0.674	9.48753e-39	0	CALR
8.4842e-42	1.96332	0.524	0.144	1.52325e-37	0	ELF5
8.88287e-42	2.03426	0.861	0.655	1.59483e-37	0	C6orf62
1.01812e-41	1.35305	0.822	0.426	1.82794e-37	0	AP1G1
1.21475e-41	2.14667	0.548	0.162	2.18096e-37	0	PPP1R9A
2.27191e-41	2.0728	0.731	0.381	4.07899e-37	0	B3GALNT2
3.15341e-41	2.90237	0.812	0.571	5.66163e-37	0	PARD6B
5.88582e-41	3.00793	0.832	0.639	1.05674e-36	0	NUDT19
1.10088e-40	1.48798	0.341	0.051	1.97652e-36	0	ART3
2.953e-40	1.98763	0.639	0.264	5.30181e-36	0	SLC41A2
1.55466e-39	1.60977	0.438	0.098	2.79124e-35	0	PPM1H
2.76717e-39	1.63624	0.688	0.3	4.96817e-35	0	CNIH4
3.09286e-39	1.85195	0.356	0.061	5.55292e-35	0	WNT5A
1.03077e-38	2.37579	0.865	0.621	1.85065e-34	0	CXADR
1.87808e-38	2.49797	0.769	0.507	3.37191e-34	0	ETNK1
1.94134e-37	2.35202	0.793	0.479	3.48548e-33	0	THAP5
2.2676e-37	2.13668	0.764	0.465	4.07125e-33	0	CD47
5.33172e-37	1.05373	0.841	0.623	9.57256e-33	0	UBA52
7.68424e-37	1.32312	0.577	0.196	1.37963e-32	0	NEIL2
1.00728e-36	1.10874	0.909	0.651	1.80847e-32	0	EIF5A
1.05711e-36	1.11618	0.63	0.271	1.89793e-32	0	LSM7
1.2662e-36	1.96716	0.731	0.364	2.27334e-32	0	RUFY3
9.44353e-36	2.66985	0.788	0.523	1.69549e-31	0	SKIL
3.35084e-35	1.13589	0.904	0.68	6.01609e-31	0	AFMID
4.6226e-35	1.85046	0.548	0.199	8.29941e-31	0	MRPL15
9.17722e-35	1.74653	0.702	0.38	1.64768e-30	0	PSMD4
1.15437e-34	2.1258	0.659	0.296	2.07255e-30	0	SLC39A11
1.2659e-34	1.50188	0.952	0.798	2.2728e-30	0	TOR1AIP2
1.37318e-34	2.73586	0.808	0.542	2.46542e-30	0	TOB1
1.45466e-33	2.0327	0.779	0.513	2.61169e-29	0	RBM6
9.41445e-33	1.75428	0.596	0.244	1.69027e-28	0	RAP1GDS1
9.9195e-33	1.72885	0.284	0.043	1.78095e-28	0	TNFRSF11B
1.07679e-32	1.66771	0.764	0.489	1.93326e-28	0	SPCS2
1.77651e-32	2.18602	0.865	0.71	3.18954e-28	0	ENAH
4.51479e-32	2.18058	0.688	0.414	8.10585e-28	0	SUMO1
5.93733e-32	1.34475	0.639	0.291	1.06599e-27	0	RIT1
6.20849e-32	1.39413	0.899	0.666	1.11467e-27	0	SET
1.63423e-31	2.00946	0.697	0.396	2.93409e-27	0	SSB
1.811e-31	1.85768	0.591	0.268	3.25147e-27	0	DAPP1
2.26418e-31	1.31426	0.731	0.413	4.06511e-27	0	ATP5J
2.40508e-31	-1.31298	0.745	0.329	4.31808e-27	0	DCUN1D1
2.95226e-31	1.34741	0.885	0.552	5.30049e-27	0	ARF6
3.93159e-31	2.25554	0.635	0.301	7.05878e-27	0	BRIX1
5.25659e-31	1.45259	0.572	0.241	9.43769e-27	0	PSMG3
6.61011e-31	1.45313	0.76	0.461	1.18678e-26	0	GDI2
3.04601e-30	2.22888	0.683	0.356	5.4688e-26	0	PON2
3.24689e-30	1.21493	0.904	0.618	5.82946e-26	0	RPS25
3.70765e-30	2.06115	0.76	0.511	6.65672e-26	0	SRP9
1.13613e-29	1.96854	0.755	0.447	2.03981e-25	0	PTEN
1.34133e-29	1.37906	0.75	0.461	2.40823e-25	0	H2AFZ
1.41659e-29	1.67669	0.524	0.187	2.54335e-25	0	CXCL2
5.97966e-29	1.17243	0.452	0.141	1.07359e-24	0	TNFAIP2
7.27306e-29	1.41702	0.611	0.282	1.3058e-24	0	OCIAD2
9.48436e-29	1.60631	0.529	0.193	1.70282e-24	0	HMGB3
2.17061e-28	2.17786	0.716	0.395	3.89711e-24	0	TMEM123
3.25297e-28	1.27422	0.582	0.255	5.84038e-24	0	SLC25A37
9.5359e-28	1.06101	0.606	0.293	1.71208e-23	0	PFDN2
1.48181e-27	1.70148	0.654	0.384	2.66044e-23	0	PSME2
2.64314e-27	1.71243	0.63	0.31	4.74549e-23	0	NUP50
5.3449e-27	1.40685	0.76	0.391	9.59624e-23	0	SDC4
9.98989e-27	2.19587	0.731	0.416	1.79359e-22	0	MARCKS
1.23369e-26	1.46132	0.663	0.395	2.21497e-22	0	ATP5C1
1.44805e-26	1.69694	0.654	0.347	2.59983e-22	0	NDUFA5
2.04694e-26	1.51291	0.692	0.417	3.67507e-22	0	PSMB6
2.24762e-26	2.22596	0.851	0.708	4.03538e-22	0	CYP51A1
3.83653e-26	1.29387	0.721	0.409	6.8881e-22	0	PPP6R3
6.4559e-26	1.4313	0.731	0.475	1.15909e-21	0	RAN
1.05618e-25	1.8802	0.596	0.3	1.89627e-21	0	TIMM17A
2.96061e-25	1.02759	0.832	0.511	5.31549e-21	0	ANKRD10
3.03878e-25	1.10394	0.587	0.243	5.45582e-21	0	SRPRB
3.81849e-25	1.73044	0.577	0.288	6.85571e-21	0	DCAF13
1.26134e-24	2.18435	0.793	0.63	2.26462e-20	0	TMEM33
1.27842e-24	1.8219	0.375	0.117	2.29528e-20	0	WDR12
1.44357e-24	1.36077	0.938	0.827	2.59178e-20	0	CHP1
1.68681e-24	1.62004	0.678	0.373	3.0285e-20	0	CBX3
2.58286e-24	-1.4264	0.168	0.511	4.63727e-20	0	LRRFIP1
3.41608e-24	-2.57976	0.043	0.411	6.13323e-20	0	AHNAK
3.66406e-24	1.22969	0.582	0.283	6.57846e-20	0	WSB2
4.10941e-24	1.15918	0.692	0.413	7.37803e-20	0	RAP2B
4.68217e-24	1.5909	0.659	0.365	8.40636e-20	0	RIN2
4.83166e-24	1.73237	0.543	0.26	8.67476e-20	0	ABRACL
5.07253e-24	1.575	0.688	0.436	9.10722e-20	0	ILF2
5.73191e-24	1.45038	0.712	0.413	1.02911e-19	0	ATP1B1
6.18298e-24	1.18624	0.577	0.272	1.11009e-19	0	HEXIM1
6.6484e-24	1.24711	0.572	0.247	1.19365e-19	0	EFNA5
1.10575e-23	-1.50866	0.029	0.384	1.98526e-19	0	CST3
1.33415e-23	1.18192	0.639	0.357	2.39534e-19	0	ATP5G1
2.44444e-23	1.29854	0.731	0.486	4.38875e-19	0	ANKRD40
2.63803e-23	1.59751	0.543	0.265	4.73632e-19	0	CDC123
2.89871e-23	1.23243	0.303	0.077	5.20434e-19	0	ELL3
3.40703e-23	1.40126	0.663	0.393	6.11698e-19	0	EIF4E
4.90784e-23	1.7437	0.596	0.302	8.81153e-19	0	ACSL3
7.55687e-23	1.39355	0.442	0.166	1.35676e-18	0	RBM26
1.08323e-22	1.50787	0.567	0.267	1.94483e-18	0	RDX
1.31483e-22	1.74537	0.644	0.384	2.36065e-18	0	RAB2A
1.37228e-22	1.93102	0.668	0.45	2.4638e-18	0	SDCBP
1.43098e-22	2.1281	0.769	0.651	2.56919e-18	0	PAFAH1B2
1.50113e-22	1.74585	0.51	0.217	2.69513e-18	0	CAMK2D
2.7085e-22	1.21342	0.644	0.342	4.86283e-18	0	ARID1B
2.97474e-22	1.10818	0.562	0.268	5.34085e-18	0	CLNS1A
2.97633e-22	-2.20767	0.481	0.648	5.34371e-18	0	RPL13
4.76783e-22	1.17772	0.644	0.36	8.56017e-18	0	CACYBP
4.98681e-22	1.74771	0.764	0.611	8.95332e-18	0	MTPAP
1.03651e-21	1.74495	0.601	0.33	1.86094e-17	0	ZFAND6
1.24228e-21	1.14969	0.438	0.169	2.23039e-17	0	MRPL16
1.25167e-21	1.06967	0.909	0.75	2.24724e-17	0	MDM4
4.14676e-21	1.76252	0.731	0.496	7.44508e-17	0	SUB1
7.19924e-21	1.34208	0.726	0.471	1.29255e-16	0	YBX1
9.81239e-21	1.32596	0.423	0.173	1.76172e-16	0	RAB9A
1.11626e-20	1.31177	0.601	0.309	2.00414e-16	0	TIPRL
1.1346e-20	1.67437	0.534	0.26	2.03707e-16	0	ATP6V1B2
1.15644e-20	1.5645	0.625	0.367	2.07627e-16	0	MDH1
1.45774e-20	1.45694	0.832	0.61	2.61723e-16	0	SRSF3
1.82229e-20	-1.09938	0.13	0.46	3.27174e-16	0	CIRBP
2.74738e-20	2.00158	0.538	0.27	4.93265e-16	0	PTBP2
2.86533e-20	1.26248	0.702	0.498	5.14442e-16	0	R3HDM2
3.37716e-20	-1.66515	0.971	0.898	6.06335e-16	0	UGDH-AS1
3.77048e-20	1.04656	0.837	0.69	6.76952e-16	0	CALM2
5.79818e-20	1.12255	0.399	0.143	1.041e-15	0	PLBD1
6.87574e-20	1.53119	0.567	0.322	1.23447e-15	0	EIF2S1
7.44809e-20	1.28417	0.486	0.224	1.33723e-15	0	NUDT5
7.94864e-20	-1.50207	0.072	0.383	1.4271e-15	0	IFITM2
8.42278e-20	1.53838	0.442	0.187	1.51223e-15	0	XRRA1
9.09955e-20	1.51484	0.572	0.294	1.63373e-15	0	RND3
1.04109e-19	1.08238	0.611	0.325	1.86917e-15	0	MRPS21
1.34923e-19	-1.18282	0.024	0.336	2.42241e-15	0	CD99
1.44092e-19	2.03435	0.635	0.435	2.58703e-15	0	PAN3
1.57719e-19	-3.19296	0.183	0.475	2.83169e-15	0	VIM
1.8964e-19	1.02029	0.678	0.378	3.40479e-15	0	STRAP
2.56361e-19	1.18555	0.688	0.45	4.6027e-15	0	HSPD1
3.38056e-19	1.23899	0.279	0.077	6.06945e-15	0	GPR180
4.58324e-19	2.76039	0.673	0.446	8.22875e-15	0	FAM117B
5.16761e-19	-2.42716	0.178	0.474	9.27793e-15	0	PPP1R15A
5.41266e-19	1.32331	0.736	0.606	9.71789e-15	0	PDIA3
7.35678e-19	1.84782	0.601	0.325	1.32084e-14	0	PHACTR2
8.98134e-19	1.27912	0.688	0.442	1.61251e-14	0	EIF2S2
9.68701e-19	1.09837	0.615	0.376	1.73921e-14	0	PYURF
1.21256e-18	-2.50407	0.413	0.613	2.17703e-14	0	HLA-C
1.60044e-18	-1.90882	0.803	0.799	2.87342e-14	0	LPP
1.87458e-18	1.38911	0.279	0.08	3.36562e-14	0	NKX3-1
1.96355e-18	1.35476	0.606	0.366	3.52535e-14	0	CDV3
3.10432e-18	1.07731	0.409	0.161	5.57349e-14	0	FAM208B
3.19666e-18	1.1232	0.615	0.375	5.73928e-14	0	PIGY
3.29768e-18	-1.70943	0.846	0.816	5.92065e-14	0	ORAI2
3.34315e-18	1.0661	0.486	0.225	6.00229e-14	0	SCNM1
3.70398e-18	1.84111	0.543	0.306	6.65012e-14	0	LSM3
5.21658e-18	-4.11419	0.928	0.837	9.36585e-14	0	MTRNR2L2
6.69531e-18	1.4605	0.644	0.408	1.20208e-13	0	EIF4A3
8.22159e-18	1.67136	0.538	0.304	1.4761e-13	0	VTA1
9.02865e-18	-1.30498	0.053	0.355	1.621e-13	0	ELF1
9.23741e-18	1.05214	0.284	0.086	1.65849e-13	0	FABP7
9.44743e-18	1.00338	0.712	0.469	1.69619e-13	0	RPL36AL
1.02014e-17	1.17541	0.399	0.172	1.83156e-13	0	WIPF3
1.09083e-17	1.32203	0.49	0.247	1.95848e-13	0	EBNA1BP2
1.19427e-17	1.48002	0.303	0.101	2.14419e-13	0	PPAT
1.27722e-17	-1.10333	0.038	0.326	2.29312e-13	0	ZBTB20
1.28839e-17	1.74328	0.606	0.387	2.31318e-13	0	MIER1
1.41337e-17	1.65414	0.514	0.264	2.53757e-13	0	UAP1
1.55635e-17	1.32401	0.812	0.584	2.79426e-13	0	MORF4L1
2.40445e-17	1.47088	0.457	0.215	4.31695e-13	0	PDHB
2.57576e-17	1.30564	0.514	0.246	4.62452e-13	0	NAA15
2.70491e-17	1.09463	0.76	0.54	4.8564e-13	0	STK17B
2.81021e-17	1.48298	0.466	0.236	5.04545e-13	0	LYPLA1
3.29209e-17	1.13013	0.389	0.145	5.91062e-13	0	ZNF521
3.43309e-17	-1.55292	0.159	0.447	6.16377e-13	0	EIF4H
5.6937e-17	-1.05569	0.553	0.694	1.02225e-12	0	AAK1
6.0938e-17	-1.02821	0.712	0.289	1.09408e-12	0	HSPA1B
6.25489e-17	1.39252	0.606	0.41	1.123e-12	0	HIGD1A
8.96697e-17	-2.41897	0.375	0.602	1.60993e-12	0	HLA-E
1.08953e-16	1.27926	0.433	0.204	1.95615e-12	0	CHORDC1
1.38012e-16	-1.93635	0.534	0.64	2.47786e-12	0	RPL10
1.96401e-16	-2.63662	0.207	0.46	3.52618e-12	0	TUBA1A
1.96471e-16	1.04336	0.529	0.286	3.52744e-12	0	HIPK3
2.28524e-16	1.24269	0.327	0.117	4.10291e-12	0	LRRC1
2.42265e-16	1.2914	0.668	0.459	4.34962e-12	0	ARF4
2.7841e-16	-1.53606	0.274	0.536	4.99857e-12	0	ITM2B
2.81037e-16	1.14631	0.486	0.254	5.04574e-12	0	SARNP
3.19647e-16	1.24054	0.601	0.387	5.73894e-12	0	G3BP1
3.3338e-16	1.13968	0.567	0.346	5.98551e-12	0	OSTC
5.64611e-16	1.2764	0.601	0.349	1.0137e-11	0	SLC12A2
5.74003e-16	1.70083	0.495	0.264	1.03056e-11	0	CKS1B
5.84849e-16	-2.92462	0.014	0.275	1.05004e-11	0	A2M
9.22165e-16	1.69442	0.548	0.33	1.65566e-11	0	VPS29
1.04403e-15	1.10157	0.548	0.327	1.87445e-11	0	TIMM23
1.49189e-15	-2.04868	0.88	0.827	2.67854e-11	0	ASTN2
1.4936e-15	1.49528	0.562	0.324	2.68161e-11	0	EIF3M
1.72282e-15	-1.66443	0.048	0.31	3.09316e-11	0	CDKN1A
1.79753e-15	1.76199	0.428	0.208	3.22729e-11	0	ZNF22
1.8008e-15	-1.81739	0.111	0.381	3.23315e-11	0	AKAP13
2.31147e-15	1.27247	0.529	0.274	4.15001e-11	0	SMS
2.55552e-15	1.61174	0.596	0.394	4.58817e-11	0	UBE2W
2.78593e-15	-1.72204	0.058	0.324	5.00185e-11	0	BTG2
2.80385e-15	1.08265	0.707	0.48	5.03403e-11	0	VMP1
5.74078e-15	1.66905	0.5	0.299	1.0307e-10	0	PSMD12
6.49841e-15	-1.37682	0.053	0.311	1.16672e-10	0	UTRN
8.03477e-15	1.30233	0.476	0.258	1.44256e-10	0	GTPBP4
8.72104e-15	-1.38516	0.894	0.806	1.56578e-10	0	ANKRD20A9P
9.94152e-15	1.19293	0.274	0.095	1.7849e-10	0	TRNT1
1.01145e-14	2.36657	0.428	0.208	1.81597e-10	0	RAP2C
1.01957e-14	1.61491	0.351	0.136	1.83053e-10	0	MMP7
1.10738e-14	1.53457	0.519	0.31	1.98819e-10	0	VPS26A
1.16471e-14	1.03389	0.567	0.351	2.09111e-10	0	TULP4
1.19009e-14	-1.71128	0.058	0.307	2.13669e-10	0	TIMP1
1.69489e-14	-1.19003	0.072	0.336	3.04301e-10	0	EMP1
1.70836e-14	-1.14594	0.062	0.313	3.0672e-10	0	PLD3
1.85415e-14	-3.85588	0.952	0.824	3.32895e-10	0	MTRNR2L8
1.91182e-14	1.63001	0.673	0.519	3.43248e-10	0	SLC30A7
2.52142e-14	-1.25464	0.024	0.27	4.52696e-10	0	IFI16
2.68051e-14	-1.41709	0.163	0.417	4.81259e-10	0	FOSB
3.28203e-14	2.11232	0.529	0.33	5.89255e-10	0	SKA2
3.38089e-14	-1.01917	0.053	0.305	6.07005e-10	0	GOLGA8A
3.56312e-14	1.00246	0.788	0.587	6.39722e-10	0	RRP15
4.25555e-14	1.69471	0.452	0.245	7.64041e-10	0	UCHL5
4.26624e-14	1.42856	0.471	0.254	7.65961e-10	0	PCMTD2
4.48487e-14	1.3295	0.659	0.454	8.05213e-10	0	ATP5L
4.96571e-14	1.34539	0.548	0.346	8.91544e-10	0	TFG
6.15256e-14	-2.34934	0.51	0.639	1.10463e-09	0	PSAP
6.41049e-14	1.04887	0.255	0.085	1.15094e-09	0	CXCL3
6.87214e-14	-2.03482	0.904	0.83	1.23382e-09	0	SHISA9
6.89578e-14	1.15051	0.495	0.275	1.23807e-09	0	NUCB2
8.20274e-14	-3.10727	0.159	0.411	1.47272e-09	0	OS9
8.56411e-14	1.53871	0.606	0.429	1.5376e-09	0	TRAM1
8.60958e-14	-1.51275	0.279	0.491	1.54576e-09	0	MYADM
8.87177e-14	-1.13696	0.207	0.444	1.59284e-09	0	TGOLN2
9.50963e-14	-1.47568	0.486	0.672	1.70736e-09	0	XKR9
9.92651e-14	-1.00182	0.106	0.366	1.78221e-09	0	VAMP2
1.28575e-13	-1.82675	0.12	0.363	2.30844e-09	0	SLC37A2
1.51223e-13	-2.02004	0.529	0.687	2.71507e-09	0	ARHGEF26-AS1
1.52036e-13	-1.58485	0.812	0.791	2.72965e-09	0	L2HGDH
1.54281e-13	-1.79169	0.135	0.381	2.76996e-09	0	ESRG
1.61712e-13	1.74289	0.49	0.3	2.90337e-09	0	CCNC
1.68856e-13	1.65857	0.745	0.669	3.03165e-09	0	CACUL1
1.72311e-13	-1.11729	0.587	0.7	3.09367e-09	0	SCD5
1.9006e-13	1.40174	0.519	0.323	3.41233e-09	0	NDUFA9
1.97012e-13	1.05603	0.394	0.194	3.53716e-09	0	EDEM3
2.93963e-13	-2.09599	0.361	0.544	5.27782e-09	0	LMNA
3.43796e-13	-1.99085	0.207	0.433	6.17252e-09	0	MAGED2
3.75924e-13	1.32727	0.385	0.187	6.74935e-09	0	SLC19A2
4.39273e-13	-1.53099	0.736	0.768	7.8867e-09	0	PHACTR4
4.6687e-13	1.1187	0.519	0.293	8.38219e-09	0	CCT8
5.18589e-13	-1.53977	0.111	0.337	9.31075e-09	0	SRRM2
5.37188e-13	-2.19782	0.207	0.438	9.64468e-09	0	DPY19L2P2
6.15358e-13	-1.78175	0.106	0.34	1.10481e-08	0	CSRP1
6.20776e-13	-1.3004	0.125	0.374	1.11454e-08	0	DST
7.1771e-13	-1.0335	0.053	0.284	1.28858e-08	0	ATP2B1
7.81743e-13	-1.12562	0.529	0.672	1.40354e-08	0	SMIM14
9.24081e-13	-1.87194	0.038	0.266	1.6591e-08	0	CHD6
1.03972e-12	-1.85388	0.072	0.292	1.86671e-08	0	SLC2A3
1.04542e-12	1.10534	0.284	0.108	1.87695e-08	0	RGS16
1.10336e-12	-1.64515	0.389	0.58	1.98097e-08	0	HLA-A
1.15963e-12	-3.49069	0.043	0.263	2.08199e-08	0	FN1
1.41383e-12	-1.50915	0.144	0.394	2.5384e-08	0	CALD1
1.59587e-12	-1.36688	0.038	0.257	2.86522e-08	0	CSRNP1
1.77373e-12	-1.41894	0.562	0.639	3.18456e-08	0	CFL1
1.94018e-12	-2.21314	0.861	0.804	3.4834e-08	0	ODF2L
2.116e-12	1.1488	0.385	0.198	3.79907e-08	0	NCK1
2.21371e-12	-1.26535	0.082	0.313	3.97449e-08	0	PIGT
2.62816e-12	1.01886	0.697	0.526	4.7186e-08	0	GNAS
2.70565e-12	-2.23528	0.481	0.616	4.85772e-08	0	HLA-B
3.17461e-12	-1.13899	0.582	0.715	5.69969e-08	0	TSIX
3.70889e-12	-1.56215	0.558	0.713	6.65894e-08	0	GSTM3
3.93354e-12	-1.55602	0.774	0.799	7.06228e-08	0	ZBTB8A
4.37167e-12	-1.62634	0.111	0.351	7.84889e-08	0	ELOVL5
4.89701e-12	-2.03042	0.832	0.78	8.79209e-08	0	TMEM212
4.93082e-12	-2.36204	0.24	0.448	8.8528e-08	0	JUNB
4.95161e-12	1.51187	0.519	0.366	8.89012e-08	0	LIN7C
5.4434e-12	-2.5634	0.221	0.423	9.77308e-08	0	JUN
5.51367e-12	-1.47594	0.726	0.77	9.89925e-08	0	NMNAT1
6.28684e-12	1.08822	0.356	0.167	1.12874e-07	0	CCZ1
6.60869e-12	-1.69603	0.12	0.349	1.18652e-07	0	GRN
7.26738e-12	-1.91991	0.673	0.661	1.30479e-07	0	RPL3
7.52761e-12	1.7662	0.524	0.372	1.35151e-07	0	RC3H1
8.1054e-12	-1.27994	0.755	0.784	1.45524e-07	0	HYDIN2
8.57551e-12	-1.53823	0.774	0.784	1.53965e-07	0	PNPO
9.97252e-12	-1.24229	0.062	0.277	1.79047e-07	0	AP2B1
1.0138e-11	-2.27708	0.053	0.266	1.82018e-07	0	CCND1
1.01593e-11	-1.0392	0.678	0.742	1.82401e-07	0	ZNF850
1.12788e-11	-2.16797	0.462	0.574	2.025e-07	0	EEF2
1.20297e-11	-1.25242	0.712	0.758	2.15982e-07	0	IVD
1.31761e-11	1.26835	0.659	0.464	2.36564e-07	0	RNF168
1.34348e-11	-1.84632	0.558	0.685	2.41209e-07	0	KIAA1324
1.53678e-11	-1.33297	0.197	0.438	2.75913e-07	0	ANKRD36
1.55799e-11	1.12352	0.644	0.47	2.79722e-07	0	CALU
1.80042e-11	1.01747	0.702	0.53	3.23247e-07	0	MORF4L2
1.99035e-11	-1.04834	0.346	0.57	3.57347e-07	0	LPAL2
2.21921e-11	1.45476	0.26	0.102	3.98437e-07	0	VPS54
2.3668e-11	-1.03132	0.337	0.542	4.24934e-07	0	SRSF5
3.29232e-11	1.04756	0.663	0.529	5.91104e-07	0	CASP2
3.31774e-11	-1.19282	0.048	0.252	5.95667e-07	0	CRIP2
3.40774e-11	1.76072	0.361	0.177	6.11825e-07	0	C3orf58
3.52542e-11	-1.44756	0.76	0.773	6.32955e-07	0	IRF1
3.79748e-11	-1.02569	0.418	0.221	6.81799e-07	0	FBXO32
4.48172e-11	-1.55307	0.702	0.727	8.04649e-07	0	MAVS
4.49559e-11	-1.4748	0.837	0.8	8.07137e-07	0	CYP20A1
4.85175e-11	-1.13039	0.072	0.282	8.71083e-07	0	MAPRE2
5.1651e-11	-1.57047	0.861	0.759	9.27342e-07	0	EEF1A1
6.08776e-11	-2.11842	0.154	0.368	1.093e-06	0	ARHGDIB
6.14163e-11	-1.03781	0.149	0.357	1.10267e-06	0	NPIPB3
6.40029e-11	1.01524	0.793	0.669	1.14911e-06	0	SENP5
6.83884e-11	-1.46029	0.62	0.722	1.22785e-06	0	GREB1
7.06962e-11	1.23341	0.486	0.299	1.26928e-06	0	NDUFB3
7.42165e-11	-1.40012	0.312	0.478	1.33248e-06	0	TAGLN2
7.54855e-11	-1.03101	0.562	0.68	1.35527e-06	0	DNAL1
8.36155e-11	-1.04347	0.538	0.665	1.50123e-06	0	SGTB
8.65837e-11	-1.33015	0.558	0.659	1.55452e-06	0	ZNF655
8.69067e-11	-1.45272	0.769	0.768	1.56032e-06	0	GNE
8.82403e-11	1.13552	0.351	0.166	1.58427e-06	0	PROM1
8.95901e-11	-1.10718	0.12	0.335	1.6085e-06	0	DYNC1H1
9.76703e-11	-1.26258	0.697	0.756	1.75357e-06	0	TLCD2
9.92626e-11	-1.17843	0.188	0.409	1.78216e-06	0	NPIPB5
1.05844e-10	1.1665	0.567	0.406	1.90032e-06	0	FANCD2
1.11829e-10	1.71755	0.591	0.422	2.00777e-06	0	PAIP2
1.17708e-10	-1.48141	0.135	0.333	2.11334e-06	0	TUBB4B
1.24242e-10	-1.01188	0.337	0.5	2.23063e-06	0	C9orf78
1.39622e-10	1.9494	0.452	0.281	2.50677e-06	0	SRGAP2C
1.40228e-10	-1.27313	0.716	0.756	2.51766e-06	0	IKZF3
1.4353e-10	-1.01997	0.188	0.395	2.57694e-06	0	LMAN2
1.47753e-10	-1.30056	0.481	0.611	2.65276e-06	0	LEPROT
1.4824e-10	1.05075	0.601	0.427	2.66149e-06	0	EIF3E
1.55752e-10	-1.61989	0.452	0.574	2.79637e-06	0	ALDOA
1.6177e-10	1.05928	0.356	0.184	2.90441e-06	0	DCLRE1C
1.62319e-10	-2.56809	0.077	0.272	2.91428e-06	0	DDAH2
1.68523e-10	-2.58111	0.13	0.331	3.02567e-06	0	TSC22D3
1.80687e-10	1.07652	0.438	0.245	3.24405e-06	0	KPNA2
1.99022e-10	-1.13939	0.062	0.263	3.57324e-06	0	ABLIM1
2.04121e-10	1.03668	0.635	0.526	3.66479e-06	0	ELMSAN1
2.07802e-10	-1.49201	0.75	0.782	3.73088e-06	0	LYZ
2.96056e-10	1.10765	0.375	0.213	5.3154e-06	0	FAM96A
3.04312e-10	1.34756	0.418	0.241	5.46362e-06	0	DERL2
3.15411e-10	-1.49928	0.726	0.759	5.66289e-06	0	EMP2
3.42963e-10	-1.26676	0.519	0.679	6.15756e-06	0	KLRD1
3.4536e-10	-1.36303	0.731	0.754	6.20059e-06	0	TRAF3IP2
3.4781e-10	-1.44608	0.596	0.688	6.24459e-06	0	P2RX5-TAX1BP3
3.55906e-10	1.89763	0.615	0.464	6.38995e-06	0	TRIM59
3.66854e-10	-2.93607	0.442	0.575	6.5865e-06	0	FOS
3.9464e-10	-1.0758	0.096	0.304	7.08536e-06	0	FLOT1
4.08581e-10	-1.83212	0.692	0.693	7.33567e-06	0	ACTG1
4.15682e-10	-1.16416	0.173	0.368	7.46315e-06	0	WDR1
4.67678e-10	-1.42031	0.332	0.535	8.39669e-06	0	XAF1
4.91354e-10	-1.43747	0.625	0.7	8.82176e-06	0	STK4
5.98542e-10	1.14369	0.548	0.393	1.07462e-05	0	HMGN3
6.81121e-10	-1.2569	0.625	0.652	1.22288e-05	0	EIF1
6.8885e-10	-1.48965	0.904	0.841	1.23676e-05	0	ORC4
7.96225e-10	-1.06821	0.476	0.634	1.42954e-05	0	NRIP3
8.17057e-10	-1.02813	0.231	0.418	1.46694e-05	0	SLC25A6
9.20563e-10	-1.48694	0.135	0.329	1.65278e-05	0	CAPG
1.04023e-09	-1.1268	0.702	0.741	1.86763e-05	0	SPN
1.04494e-09	-1.42405	0.615	0.715	1.87608e-05	0	SPRED1
1.09731e-09	-1.26206	0.428	0.595	1.97011e-05	0	CALM1
1.17749e-09	1.22282	0.442	0.268	2.11406e-05	0	PRKRA
1.20414e-09	-2.67497	0.202	0.377	2.16191e-05	0	GSN
1.21051e-09	1.3616	0.255	0.111	2.17335e-05	0	ZDHHC13
1.22407e-09	1.11784	0.327	0.164	2.1977e-05	0	RPE
1.27232e-09	-1.03775	0.144	0.339	2.28432e-05	0	EIF4G1
1.30472e-09	-1.64406	0.846	0.793	2.3425e-05	0	TAPBP
1.39303e-09	-1.40075	0.13	0.32	2.50105e-05	0	LGALS3
1.45426e-09	1.1707	0.428	0.268	2.61098e-05	0	MRPL22
1.46074e-09	-1.37265	0.832	0.795	2.62261e-05	0	IRGQ
1.49527e-09	1.01569	0.577	0.44	2.68461e-05	0	ARPC5
1.52269e-09	1.04175	0.837	0.738	2.73383e-05	0	C11orf58
1.59613e-09	-1.66205	0.764	0.774	2.86569e-05	0	ZNF793
1.62042e-09	-1.14785	0.476	0.622	2.9093e-05	0	MCFD2
1.70674e-09	1.26598	0.524	0.36	3.06428e-05	0	COX20
1.7988e-09	1.01021	0.288	0.133	3.22956e-05	0	MRPL1
1.87232e-09	1.7606	0.332	0.178	3.36157e-05	0	RCHY1
1.90755e-09	-1.73466	0.221	0.405	3.42481e-05	0	WASF2
2.02181e-09	-1.00638	0.125	0.335	3.62996e-05	0	NIPBL
2.18834e-09	1.16582	0.663	0.522	3.92895e-05	0	UBXN2B
2.31126e-09	-2.19595	0.697	0.644	4.14964e-05	0	RPS3A
2.35832e-09	-1.17221	0.678	0.732	4.23412e-05	0	SMYD4
2.44325e-09	-2.16532	0.356	0.522	4.38662e-05	0	DUSP1
2.45268e-09	-1.26511	0.731	0.742	4.40354e-05	0	RUNDC1
2.45985e-09	-1.71306	0.74	0.773	4.41642e-05	0	XIAP
2.74865e-09	-1.0429	0.409	0.552	4.93492e-05	0	GNS
2.77236e-09	1.05743	0.317	0.165	4.9775e-05	0	ASF1A
2.87387e-09	-1.50816	0.736	0.754	5.15975e-05	0	RNF41
2.90746e-09	1.45747	0.361	0.201	5.22005e-05	0	FBXO3
2.94293e-09	-2.2714	0.091	0.272	5.28373e-05	0	SERPING1
3.09006e-09	1.3629	0.37	0.214	5.54789e-05	0	PAK1IP1
3.34041e-09	-1.56564	0.173	0.351	5.99737e-05	0	FLNA
3.46434e-09	-1.02124	0.457	0.626	6.21988e-05	0	KCNE4
3.5548e-09	1.38769	0.394	0.222	6.38229e-05	0	ERI1
3.75292e-09	1.15652	0.837	0.72	6.738e-05	0	PER2
4.12364e-09	-1.41079	0.721	0.734	7.40358e-05	0	IDS
4.33385e-09	1.92634	0.394	0.235	7.78099e-05	0	TMTC3
4.42819e-09	1.25846	0.447	0.278	7.95037e-05	0	PGGT1B
5.46602e-09	1.23088	0.452	0.293	9.81369e-05	0	SYF2
5.71547e-09	1.34695	0.428	0.283	0.000102615	0	API5
6.27817e-09	-1.11379	0.111	0.302	0.000112718	0	SNRNP200
6.86842e-09	-1.12524	0.755	0.772	0.000123316	0	TNFAIP8L1
7.7777e-09	1.0355	0.303	0.153	0.000139641	0	BRCC3
8.20718e-09	-1.80855	0.803	0.791	0.000147352	0	LRTOMT
9.07467e-09	-1.39528	0.409	0.544	0.000162927	0	RPL13A
1.00184e-08	1.52461	0.514	0.364	0.00017987	0	TCEA1
1.22101e-08	1.33668	0.476	0.32	0.000219219	0	SEL1L
1.33647e-08	-1.00638	0.692	0.733	0.000239949	0	LRPAP1
1.42121e-08	-1.53663	0.173	0.344	0.000255164	0	CTSD
1.45693e-08	-1.33211	0.567	0.597	0.000261577	0	RPL9
1.59436e-08	-1.4743	0.558	0.691	0.000286251	0	MAP1LC3C
1.82906e-08	-1.05853	0.63	0.704	0.000328389	0	POU5F1
1.85295e-08	1.22388	0.25	0.11	0.000332679	0	FMO2
2.02525e-08	-1.20478	0.466	0.6	0.000363614	0	ZNF471
2.16822e-08	1.39653	0.269	0.133	0.000389283	0	TRMT11
2.3666e-08	1.38593	0.433	0.281	0.0004249	0	ZC3H4
2.53885e-08	-1.18865	0.178	0.359	0.000455826	0	GADD45B
2.66595e-08	1.31819	0.337	0.192	0.000478644	0	GRHL1
2.7394e-08	1.04804	0.38	0.208	0.000491833	0	CHMP4A
2.86129e-08	-2.16902	0.856	0.812	0.000513715	0	FBLIM1
2.90421e-08	-1.10993	0.12	0.299	0.000521422	0	HEXB
2.92742e-08	2.34468	0.558	0.436	0.00052559	0	SYNPO2
2.99431e-08	-1.1292	0.663	0.733	0.000537599	0	TAF8
3.20985e-08	-2.00728	0.178	0.339	0.000576297	0	ACTN1
3.89992e-08	-1.01709	0.562	0.687	0.000700192	0	OR7D2
4.13896e-08	1.22358	0.351	0.208	0.000743108	0	LCLAT1
4.22568e-08	1.09609	0.375	0.213	0.000758679	0	NET1
4.53877e-08	1.40158	0.293	0.151	0.00081489	0	CPNE8
5.65425e-08	-1.02451	0.101	0.264	0.00101516	0	SLC9A3R1
5.89351e-08	1.12933	0.481	0.345	0.00105812	0	PIP4K2A
6.72124e-08	-1.18129	0.596	0.657	0.00120673	0	GNRHR2
7.02376e-08	1.51302	0.404	0.259	0.00126105	0	LAMTOR3
7.20134e-08	-1.35766	0.837	0.793	0.00129293	0	ABCC9
7.46269e-08	1.22804	0.365	0.205	0.00133985	0	NAE1
8.23737e-08	-1.64176	0.567	0.677	0.00147894	0	MAB21L3
8.78421e-08	-1.17673	0.659	0.714	0.00157712	0	FBXL20
9.45227e-08	-1.16773	0.111	0.275	0.00169706	0	TPP1
1.02516e-07	-1.0504	0.543	0.609	0.00184057	0	RPS3
1.20515e-07	1.02062	0.255	0.128	0.00216373	0	MTFR1
1.21146e-07	-1.46761	0.409	0.546	0.00217506	0	LGMN
1.25356e-07	1.32081	0.399	0.248	0.00225065	0	ARL8B
1.54303e-07	1.55927	0.812	0.724	0.00277035	0	RBM34
1.61312e-07	-1.32847	0.221	0.375	0.0028962	0	HDLBP
1.66141e-07	-1.04149	0.106	0.266	0.00298289	0	UBR4
1.94608e-07	-1.62074	0.327	0.449	0.00349398	0	ZFP36
2.25889e-07	-1.27753	0.543	0.584	0.00405562	0	CYB5R3
2.41675e-07	-1.25655	0.952	0.802	0.00433904	0	ACTB
2.41823e-07	1.10843	0.457	0.314	0.00434168	0	PCMT1
2.4363e-07	-1.39936	0.822	0.804	0.00437413	0	XPNPEP3
2.61344e-07	-1.43748	0.529	0.646	0.00469217	0	NEK5
2.85722e-07	-1.07959	0.601	0.665	0.00512985	0	GFOD2
2.9637e-07	1.33273	0.495	0.37	0.00532103	0	NAA50
2.97407e-07	1.37901	0.37	0.234	0.00533965	0	INO80D
2.98829e-07	1.01608	0.37	0.222	0.00536517	0	CRBN
3.10528e-07	1.26468	0.442	0.307	0.00557522	0	UBE4A
3.22227e-07	-2.18053	0.202	0.355	0.00578527	0	CYR61
3.58717e-07	-1.23596	0.668	0.706	0.0064404	0	GEMIN8
3.70821e-07	-1.74777	0.514	0.589	0.00665772	0	OAZ1
4.02355e-07	-1.70247	0.683	0.728	0.00722388	0	KIF18B
4.11809e-07	1.2921	0.385	0.259	0.00739362	0	DLD
5.65526e-07	-1.15859	0.596	0.636	0.0101535	0	RPLP0
5.85378e-07	-1.31886	0.337	0.452	0.0105099	0	P4HB
6.40226e-07	1.27335	0.423	0.277	0.0114946	0	STAT1
7.38077e-07	1.12721	0.341	0.221	0.0132514	0	ZMPSTE24
7.42659e-07	-1.20017	0.341	0.494	0.0133337	0	SH3BGRL3
8.62572e-07	1.01498	0.341	0.206	0.0154866	0	MPZL2
9.2405e-07	1.64048	0.288	0.165	0.0165904	0	FAR1
1.01559e-06	-1.67031	0.995	0.924	0.0182339	0	KCNQ1OT1
1.05804e-06	1.43963	0.308	0.179	0.018996	0	CMSS1
1.15008e-06	-1.33966	0.817	0.795	0.0206486	0	DFFA
1.30879e-06	-1.06253	0.649	0.63	0.0234979	0	RPL8
1.3533e-06	1.09843	0.567	0.452	0.0242971	0	TAX1BP1
1.38625e-06	-1.02157	0.236	0.387	0.0248887	0	ATP1A1
1.47183e-06	-1.0371	0.188	0.344	0.0264252	0	CLEC2D
1.51127e-06	1.05313	0.639	0.462	0.0271333	0	CLK1
1.69318e-06	-1.14161	0.337	0.441	0.0303994	0	MAFF
1.83524e-06	-1.01857	0.192	0.348	0.0329499	0	EIF3D
1.85295e-06	-3.15399	0.904	0.76	0.0332679	0	MTRNR2L1
1.97235e-06	-1.75521	0.587	0.664	0.0354116	0	INMT
2.60586e-06	-1.22821	0.548	0.663	0.0467855	0	L1TD1
2.68429e-06	-1.00636	0.288	0.419	0.0481937	0	CPNE1
3.153e-49	-1.43107	0.178	0.827	5.66089e-45	1	PER2
1.49965e-47	-1.3878	0.222	0.852	2.69247e-43	1	GPI
1.81349e-47	-1.93382	0.151	0.772	3.25595e-43	1	YWHAZ
3.64988e-47	-2.47992	0.032	0.668	6.55299e-43	1	SAR1A
9.02032e-47	-1.34703	0.141	0.767	1.61951e-42	1	CACUL1
9.00584e-46	-1.6822	0.184	0.816	1.61691e-41	1	CYP51A1
1.28157e-45	1.0392	0.189	0.813	2.30093e-41	1	TPM3
1.51424e-45	-1.05027	0.13	0.761	2.71866e-41	1	ARPP19
2.70466e-45	-1.42459	0.151	0.773	4.85594e-41	1	SENP5
3.46614e-45	-1.95745	0.081	0.7	6.22311e-41	1	DDX3X
3.55628e-45	-1.35266	0.135	0.743	6.38495e-41	1	MAPK1IP1L
3.73995e-45	-1.59927	0.211	0.87	6.71471e-41	1	PNPT1
9.76138e-45	-2.65762	0.157	0.744	1.75256e-40	1	UBC
1.41147e-44	-1.18965	0.108	0.715	2.53415e-40	1	STAT3
2.18226e-44	-1.70336	0.065	0.671	3.91803e-40	1	THRAP3
9.94254e-44	-1.04941	0.103	0.73	1.78508e-39	1	SRSF3
1.1436e-43	-1.36094	0.146	0.752	2.05322e-39	1	PAFAH1B2
5.06696e-43	-1.11075	0.103	0.694	9.09721e-39	1	TOX4
7.31573e-43	-1.5376	0.054	0.658	1.31347e-38	1	TBL1XR1
7.4716e-43	-1.31182	0.086	0.688	1.34145e-38	1	HNRNPK
1.29658e-42	-1.19953	0.038	0.644	2.32787e-38	1	ANKRD10
2.97997e-42	-1.29045	0.114	0.746	5.35025e-38	1	ZFP36L1
3.16605e-42	-1.26851	0.135	0.738	5.68432e-38	1	TMEM33
3.94908e-42	-1.1244	0.038	0.641	7.09017e-38	1	CTBP1
4.01901e-42	-1.53009	0.092	0.703	7.21574e-38	1	MORF4L1
4.78531e-41	-1.27274	0.124	0.729	8.59155e-37	1	KPNA6
5.61991e-41	-1.55485	0.141	0.74	1.009e-36	1	KLF6
6.54702e-41	-1.08527	0.205	0.822	1.17545e-36	1	RBM34
8.45636e-41	-1.65499	0.059	0.635	1.51825e-36	1	MORF4L2
1.18977e-40	-2.84407	0.076	0.645	2.13611e-36	1	HLA-E
1.38467e-40	-1.55378	0.195	0.765	2.48603e-36	1	C6orf62
1.38586e-40	-1.76949	0.038	0.605	2.48817e-36	1	THAP5
2.18015e-40	-1.61051	0.07	0.644	3.91423e-36	1	EIF4G2
2.78044e-40	-1.50957	0.151	0.738	4.99201e-36	1	DDX5
3.01391e-40	-1.83256	0.022	0.588	5.41118e-36	1	SRSF5
8.45397e-40	-1.34418	0.038	0.602	1.51782e-35	1	ADAM17
1.9513e-39	-2.73363	0.059	0.616	3.50337e-35	1	DNAJC3
3.74721e-39	-2.10245	0.162	0.719	6.72775e-35	1	HSPA5
4.16649e-39	-1.00257	0.097	0.665	7.48052e-35	1	NDUFC2
4.63221e-39	-1.63554	0.059	0.633	8.31668e-35	1	RBM6
1.402e-38	-1.23323	0.124	0.694	2.51714e-34	1	RELL1
2.37121e-38	-1.01694	0.146	0.73	4.25727e-34	1	SRSF10
3.54327e-38	1.84513	0.168	0.779	6.36158e-34	1	PFN1
8.35464e-38	-1.18922	0.054	0.602	1.49999e-33	1	UBE2D3
8.60954e-38	-1.19611	0.081	0.639	1.54576e-33	1	ZC3HAV1
2.53501e-37	2.25527	0.162	0.785	4.55135e-33	1	TRA2A
3.17403e-37	-2.25699	0.189	0.745	5.69865e-33	1	NUDT19
6.15495e-37	-1.43002	0.086	0.646	1.10506e-32	1	RPL19
7.25428e-37	-1.66993	0.124	0.67	1.30243e-32	1	HLA-B
1.33161e-36	-1.01431	0.032	0.573	2.39077e-32	1	USP9X
1.633e-36	-1.49685	0.086	0.62	2.9319e-32	1	PRKAR1A
3.02604e-36	-1.22717	0.146	0.7	5.43296e-32	1	SAT1
4.05212e-36	-1.51339	0.016	0.551	7.27517e-32	1	ZFP36L2
4.41731e-36	-1.18382	0.081	0.628	7.93083e-32	1	SRSF2
4.72203e-36	-1.09345	0.086	0.639	8.47793e-32	1	SKIL
1.17439e-35	-1.00624	0.141	0.715	2.1085e-31	1	ENTPD1
1.19395e-35	-1.25729	0.07	0.627	2.14362e-31	1	HLA-A
1.298e-35	-1.56775	0.059	0.584	2.33043e-31	1	TES
2.21761e-35	-1.29038	0.07	0.611	3.9815e-31	1	ITGB1
2.50026e-35	-1.61239	0.124	0.666	4.48896e-31	1	MEAF6
3.04719e-35	2.32308	0.173	0.762	5.47092e-31	1	SAR1B
3.36123e-35	-1.14032	0.086	0.619	6.03475e-31	1	RPL7L1
4.44298e-35	-1.72901	0.022	0.542	7.97693e-31	1	PSMB1
4.73575e-35	-2.19483	0.097	0.619	8.50256e-31	1	ETNK1
5.02918e-35	-1.28308	0.146	0.702	9.02938e-31	1	PDIA3
6.33997e-35	-1.02688	0.076	0.598	1.13828e-30	1	SARS
7.6396e-35	-1.18623	0.076	0.605	1.37161e-30	1	SF3B1
1.33821e-34	-1.05014	0.211	0.835	2.40261e-30	1	IKZF3
1.41699e-34	-1.6971	0.038	0.56	2.54406e-30	1	NCL
2.39942e-34	-1.56717	0.189	0.733	4.30793e-30	1	CXADR
2.60293e-34	-1.00666	0.146	0.682	4.6733e-30	1	PARD6B
2.87007e-34	-1.40856	0.032	0.556	5.15292e-30	1	PSMD11
4.37073e-34	-1.25164	0.07	0.605	7.8472e-30	1	RNF213
4.63862e-34	-1.36342	0.049	0.575	8.32818e-30	1	EIF5
5.72381e-34	-1.71722	0.141	0.681	1.02765e-29	1	FKBP5
6.81435e-34	-1.00224	0.097	0.621	1.22345e-29	1	SRP9
7.51349e-34	-1.366	0.081	0.601	1.34897e-29	1	COQ10B
1.96091e-33	-1.69847	0.054	0.567	3.52062e-29	1	CD164
2.52598e-33	-1.13935	0.081	0.603	4.53515e-29	1	EZR
3.09786e-33	-1.82898	0.081	0.593	5.5619e-29	1	HERPUD1
3.98234e-33	-1.44045	0.124	0.656	7.14989e-29	1	TOB1
4.21876e-33	-1.10534	0.049	0.568	7.57436e-29	1	CD63
4.4766e-33	2.02474	0.076	0.61	8.03729e-29	1	ATP5A1
6.74778e-33	-1.12457	0.032	0.541	1.2115e-28	1	ARL6IP5
8.13341e-33	-1.04479	0.124	0.682	1.46027e-28	1	CPM
1.22237e-32	-3.01922	0.065	0.55	2.19464e-28	1	SDCBP
1.93969e-32	1.45071	0.086	0.632	3.48252e-28	1	EEF2
2.07982e-32	3.00738	0.103	0.669	3.7341e-28	1	RPL23
2.87731e-32	1.65366	0.081	0.626	5.16593e-28	1	FAU
2.9672e-32	-1.25365	0.022	0.512	5.32731e-28	1	UBE2B
4.07464e-32	-1.4426	0.032	0.527	7.31561e-28	1	PSMB6
4.20016e-32	-1.17642	0.059	0.56	7.54097e-28	1	ARF4
4.22517e-32	-1.74087	0.065	0.562	7.58587e-28	1	RNF168
5.02757e-32	-1.36715	0.027	0.529	9.02649e-28	1	SEPT7
5.6111e-32	-1.0726	0.097	0.599	1.00742e-27	1	STT3A
6.11377e-32	1.0765	0.135	0.693	1.09767e-27	1	RPL23A
6.84607e-32	1.25412	0.07	0.578	1.22914e-27	1	CSDE1
1.1317e-31	-1.41815	0.086	0.588	2.03186e-27	1	CD59
1.32994e-31	1.52011	0.151	0.736	2.38778e-27	1	MAPK13
1.4051e-31	-1.3012	0.146	0.683	2.52271e-27	1	LDLR
1.82335e-31	-1.63818	0.049	0.542	3.27364e-27	1	ILF2
2.44291e-31	-1.78004	0.059	0.55	4.38601e-27	1	ARID5B
2.49807e-31	-1.57338	0.027	0.508	4.48504e-27	1	SSB
3.07067e-31	-1.40601	0.059	0.548	5.51308e-27	1	ATP5B
3.20043e-31	-1.88939	0.038	0.523	5.74605e-27	1	TRAM1
4.32213e-31	-1.21194	0.049	0.545	7.75996e-27	1	RHOA
6.42277e-31	-1.26669	0.097	0.588	1.15314e-26	1	ARF1
6.61292e-31	-1.48859	0.049	0.544	1.18728e-26	1	MCL1
7.09904e-31	-1.91286	0.114	0.588	1.27456e-26	1	STOM
7.53053e-31	-1.01909	0.13	0.654	1.35203e-26	1	HLA-C
8.89439e-31	-1.01676	0.076	0.584	1.5969e-26	1	RAN
1.1964e-30	2.17619	0.124	0.659	2.14802e-26	1	INIP
1.23445e-30	-1.16593	0.103	0.597	2.21634e-26	1	CNN3
1.25901e-30	1.311	0.141	0.682	2.26043e-26	1	TPT1
2.44922e-30	-1.14103	0.059	0.54	4.39733e-26	1	DNAJB6
2.94876e-30	1.03247	0.146	0.725	5.29421e-26	1	SGTB
3.19799e-30	-1.2179	0.081	0.555	5.74167e-26	1	ATP5F1
3.51128e-30	1.01116	0.13	0.652	6.30415e-26	1	KIF1B
4.34052e-30	-1.07971	0.054	0.546	7.79297e-26	1	PPIB
4.73423e-30	-1.12599	0.032	0.501	8.49984e-26	1	PRR13
5.81537e-30	-1.04831	0.043	0.533	1.04409e-25	1	PAN3
5.8544e-30	-1.35438	0.059	0.535	1.0511e-25	1	RAB1A
6.4674e-30	-1.2907	0.043	0.507	1.16116e-25	1	PCM1
1.1715e-29	3.1544	0.07	0.567	2.1033e-25	1	HMGCS1
1.28968e-29	1.08514	0.081	0.581	2.3155e-25	1	TERF1
1.31659e-29	1.21473	0.178	0.733	2.36381e-25	1	UBA52
1.60202e-29	1.03194	0.124	0.679	2.87627e-25	1	SHROOM1
2.17457e-29	-1.8732	0.038	0.509	3.90422e-25	1	TMEM123
2.26949e-29	-1.28663	0.081	0.561	4.07465e-25	1	SNX27
2.95752e-29	1.13979	0.195	0.779	5.30994e-25	1	RNF125
3.21104e-29	-1.75978	0.07	0.546	5.7651e-25	1	FAM117B
3.76698e-29	-2.02463	0.027	0.492	6.76323e-25	1	PPP1R15A
4.06619e-29	-1.76048	0.049	0.507	7.30044e-25	1	EIF4A3
4.26923e-29	-1.12354	0.049	0.521	7.66498e-25	1	SUMO1
4.34415e-29	-1.70501	0.254	0.86	7.79948e-25	1	LYZ
5.44593e-29	-1.26762	0.027	0.489	9.77763e-25	1	ATP6V0E1
5.77094e-29	-1.21551	0.027	0.496	1.03612e-24	1	CCNL1
6.15804e-29	-1.04138	0.124	0.615	1.10561e-24	1	TPI1
6.37292e-29	-1.28777	0.119	0.609	1.14419e-24	1	DNAJB1
6.39493e-29	-1.35784	0.059	0.522	1.14814e-24	1	LRRFIP1
7.36829e-29	-1.4966	0.032	0.487	1.3229e-24	1	EAF1
7.49701e-29	-1.20895	0.032	0.498	1.34601e-24	1	BZW1
7.66908e-29	-1.45173	0.043	0.509	1.37691e-24	1	HNRNPM
7.96538e-29	1.25609	0.043	0.497	1.4301e-24	1	EIF4E
8.12741e-29	-1.58828	0.022	0.481	1.45919e-24	1	TM9SF2
8.28436e-29	-1.61277	0.07	0.534	1.48737e-24	1	PARP14
9.80561e-29	-1.15566	0.13	0.621	1.7605e-24	1	YWHAQ
1.43082e-28	-1.12129	0.086	0.544	2.56889e-24	1	SERINC1
1.48112e-28	-1.68832	0.054	0.511	2.65921e-24	1	SDC4
1.62787e-28	-1.43981	0.054	0.511	2.92268e-24	1	ANXA5
1.94314e-28	1.23857	0.184	0.728	3.48872e-24	1	SLC25A32
2.21377e-28	-1.28628	0.065	0.524	3.9746e-24	1	ARPC5
2.27611e-28	1.29592	0.178	0.734	4.08653e-24	1	RPS19
3.25704e-28	2.11521	0.114	0.652	5.84769e-24	1	OAZ1
3.27356e-28	-1.22306	0.032	0.488	5.87736e-24	1	RAB7A
3.28016e-28	-1.87736	0.092	0.548	5.88919e-24	1	INSR
3.48511e-28	-1.138	0.027	0.494	6.25717e-24	1	PSMD4
3.49128e-28	1.31302	0.065	0.548	6.26825e-24	1	RAB21
6.11976e-28	-1.20329	0.038	0.486	1.09874e-23	1	COPG1
8.27665e-28	1.13981	0.195	0.773	1.48599e-23	1	TATDN3
8.35894e-28	2.58621	0.135	0.627	1.50076e-23	1	DSG2
9.02706e-28	-1.05756	0.065	0.526	1.62072e-23	1	SEPT2
9.29741e-28	1.05653	0.222	0.802	1.66926e-23	1	SCAI
1.41563e-27	-1.62912	0.027	0.466	2.54163e-23	1	IFNGR1
1.45869e-27	-1.03117	0.097	0.554	2.61893e-23	1	ARCN1
1.51011e-27	-1.51286	0.027	0.473	2.71126e-23	1	PTGES3
1.71952e-27	-1.40226	0.016	0.46	3.08723e-23	1	PPP1R12A
1.99996e-27	-1.44895	0.016	0.45	3.59073e-23	1	ABI1
2.08485e-27	-1.39337	0.054	0.501	3.74314e-23	1	ADAR
2.23193e-27	-1.14545	0.222	0.796	4.0072e-23	1	BRIP1
2.44467e-27	-1.02688	0.086	0.565	4.38917e-23	1	TLK1
2.48421e-27	1.19111	0.124	0.648	4.46015e-23	1	ZMAT3
2.59258e-27	2.13683	0.173	0.728	4.65472e-23	1	RPS3A
2.897e-27	1.4148	0.081	0.563	5.20127e-23	1	RAB2B
4.03593e-27	-1.03478	0.092	0.572	7.2461e-23	1	H2AFZ
4.04941e-27	-1.38034	0.076	0.539	7.27032e-23	1	RPN2
4.10411e-27	-1.75714	0.016	0.442	7.36852e-23	1	CDK5RAP3
4.26437e-27	-1.57355	0.043	0.485	7.65625e-23	1	RAB2A
4.38172e-27	-1.09227	0.059	0.512	7.86694e-23	1	UBXN4
5.34583e-27	-1.24878	0.076	0.53	9.5979e-23	1	CD9
5.92106e-27	1.312	0.184	0.767	1.06307e-22	1	CRX
6.57389e-27	-1.2018	0.076	0.53	1.18028e-22	1	CLEC7A
6.92088e-27	-1.68761	0.081	0.514	1.24257e-22	1	TRPS1
6.97463e-27	-1.87633	0.103	0.54	1.25223e-22	1	NFIB
7.45489e-27	-1.08385	0.011	0.44	1.33845e-22	1	GOLGB1
7.58243e-27	-2.69912	0.022	0.452	1.36135e-22	1	DCUN1D1
8.12315e-27	-1.14347	0.076	0.52	1.45843e-22	1	HDAC2
8.82945e-27	-1.54408	0.032	0.457	1.58524e-22	1	CPNE1
1.19795e-26	1.27751	0.2	0.763	2.1508e-22	1	AK3
1.36472e-26	-1.26537	0.086	0.542	2.45022e-22	1	ZNF562
1.42321e-26	-1.61096	0.07	0.511	2.55522e-22	1	ANP32E
1.72865e-26	2.10296	0.065	0.535	3.10362e-22	1	RPL28
1.88089e-26	2.19513	0.065	0.511	3.37696e-22	1	PTPRS
2.4036e-26	-1.21252	0.011	0.433	4.31542e-22	1	PSMA4
2.57307e-26	-1.45802	0.032	0.462	4.61968e-22	1	CDV3
2.86263e-26	-1.39528	0.038	0.469	5.13957e-22	1	CD46
3.25819e-26	-1.95656	0.016	0.434	5.84976e-22	1	CD44
3.99852e-26	-1.56125	0.011	0.427	7.17895e-22	1	MBNL1
4.03052e-26	-1.10056	0.043	0.492	7.23639e-22	1	MYH9
4.14973e-26	-1.28551	0.027	0.455	7.45043e-22	1	SMARCA5
4.45489e-26	-1.41987	0.076	0.539	7.99831e-22	1	CD68
4.50107e-26	-1.02426	0.076	0.518	8.08123e-22	1	DNM1L
4.52788e-26	-1.23198	0.027	0.45	8.12935e-22	1	IQGAP1
4.70968e-26	-1.53499	0.016	0.439	8.45576e-22	1	OGT
4.86425e-26	-1.38737	0.011	0.43	8.73327e-22	1	JMJD1C
4.96866e-26	1.37734	0.119	0.623	8.92073e-22	1	SLC9A7
5.69572e-26	1.08159	0.108	0.609	1.02261e-21	1	BHMT2
5.91417e-26	-1.13788	0.043	0.485	1.06183e-21	1	STRAP
6.0392e-26	1.05006	0.092	0.576	1.08428e-21	1	ABHD15
6.56684e-26	-1.5728	0.049	0.491	1.17901e-21	1	ZFP36
6.80968e-26	-1.46751	0.022	0.438	1.22261e-21	1	TMED9
7.1677e-26	-1.55234	0.081	0.497	1.28689e-21	1	PPT1
8.37715e-26	2.08725	0.081	0.544	1.50403e-21	1	PHLDA1
9.14861e-26	1.01313	0.157	0.66	1.64254e-21	1	GOLGA2
1.20453e-25	-1.27746	0.016	0.44	2.16262e-21	1	CCT6A
1.27586e-25	-2.17535	0.054	0.474	2.29068e-21	1	YPEL5
1.45067e-25	-1.06253	0.011	0.426	2.60453e-21	1	RAB6A
1.4608e-25	-1.08601	0.054	0.477	2.62272e-21	1	PPP1R15B
1.58415e-25	1.08138	0.043	0.478	2.84419e-21	1	ARL6IP1
1.75098e-25	-1.15325	0.032	0.451	3.14371e-21	1	CNOT7
2.26987e-25	1.1943	0.119	0.631	4.07532e-21	1	TMA7
2.38216e-25	-1.81841	0.054	0.467	4.27693e-21	1	RIN2
2.4031e-25	-1.01578	0.043	0.465	4.31453e-21	1	U2SURP
2.62293e-25	1.09147	0.108	0.616	4.7092e-21	1	RPL35
2.84301e-25	-1.03817	0.054	0.473	5.10434e-21	1	LRPPRC
3.07883e-25	-1.39918	0.114	0.557	5.52773e-21	1	DUSP1
3.29296e-25	1.45227	0.157	0.68	5.91219e-21	1	SLC28A2
3.62399e-25	-1.10973	0.022	0.446	6.5065e-21	1	HNRNPA3
5.82395e-25	-1.20608	0.027	0.442	1.04563e-20	1	VDAC2
5.88643e-25	1.02231	0.108	0.607	1.05685e-20	1	COX6A1
5.90573e-25	-1.07519	0.049	0.47	1.06031e-20	1	PIGY
6.18626e-25	-1.33333	0.011	0.416	1.11068e-20	1	ATF4
6.24167e-25	-1.55968	0.011	0.415	1.12063e-20	1	EIF2S1
6.54821e-25	-1.63675	0.049	0.464	1.17567e-20	1	SLC38A1
7.00818e-25	1.05638	0.092	0.548	1.25825e-20	1	KIAA0319L
7.08464e-25	-1.4779	0.038	0.458	1.27198e-20	1	SLC3A2
7.13157e-25	-1.19717	0.022	0.428	1.2804e-20	1	RNF149
7.34695e-25	-1.04618	0.049	0.476	1.31907e-20	1	VCP
7.67047e-25	-1.34749	0.027	0.433	1.37716e-20	1	TFG
7.93352e-25	1.1553	0.205	0.748	1.42438e-20	1	P2RX5-TAX1BP3
8.62998e-25	-1.17405	0.027	0.431	1.54943e-20	1	RAB18
9.98768e-25	2.51907	0.151	0.647	1.79319e-20	1	ZNF471
1.09601e-24	-1.51646	0.065	0.483	1.96778e-20	1	TFAP2C
1.25608e-24	-1.1046	0.027	0.439	2.25517e-20	1	EIF3L
1.48027e-24	-1.06806	0.059	0.479	2.65768e-20	1	AEBP2
1.76041e-24	-1.47656	0.032	0.433	3.16064e-20	1	MRFAP1
1.96252e-24	-1.371	0.032	0.433	3.5235e-20	1	TROVE2
2.19743e-24	-1.42674	0.032	0.434	3.94527e-20	1	CLTC
2.19887e-24	-1.38953	0.049	0.451	3.94785e-20	1	RC3H1
2.30078e-24	1.61296	0.086	0.549	4.13082e-20	1	DAD1
2.91952e-24	-1.06317	0.043	0.452	5.24171e-20	1	ACTR3
3.04707e-24	-1.08225	0.086	0.509	5.47072e-20	1	FTO
3.06885e-24	1.29281	0.27	0.849	5.50982e-20	1	TNFAIP8L1
3.11444e-24	1.29982	0.216	0.767	5.59166e-20	1	ICA1L
3.26773e-24	2.14237	0.086	0.53	5.86688e-20	1	REL
3.37326e-24	-1.66405	0.054	0.463	6.05635e-20	1	PON2
3.63526e-24	-1.12688	0.049	0.458	6.52674e-20	1	CCT3
3.98254e-24	-1.14851	0.027	0.427	7.15025e-20	1	PNRC2
4.1435e-24	-1.19953	0.027	0.426	7.43923e-20	1	SMAD2
4.17954e-24	2.84384	0.07	0.524	7.50395e-20	1	GUK1
4.53471e-24	1.38173	0.141	0.622	8.14162e-20	1	RPS2
4.63111e-24	-1.4377	0.076	0.485	8.3147e-20	1	SNX2
4.69723e-24	-1.25649	0.043	0.461	8.43341e-20	1	ASAH1
5.5763e-24	-1.19474	0.027	0.427	1.00117e-19	1	SBDS
6.20951e-24	-1.34174	0.016	0.409	1.11486e-19	1	CLDND1
6.26452e-24	-1.15931	0.016	0.415	1.12473e-19	1	EIF3M
6.39546e-24	1.84168	0.005	0.398	1.14824e-19	1	RIT1
6.55223e-24	-1.83041	0.016	0.406	1.17639e-19	1	JAK1
7.3743e-24	-1.23562	0.016	0.409	1.32398e-19	1	HNRNPH2
7.76658e-24	-1.20673	0.016	0.41	1.39441e-19	1	BRD3
7.94616e-24	-1.07662	0.059	0.474	1.42665e-19	1	HMGN3
8.10914e-24	-1.87894	0.027	0.42	1.45592e-19	1	PIP4K2A
8.27963e-24	2.47793	0.184	0.706	1.48652e-19	1	SERF2
8.50875e-24	2.48542	0.238	0.802	1.52766e-19	1	ATCAY
8.82473e-24	-1.30254	0.086	0.502	1.58439e-19	1	ZFX
9.00839e-24	-1.49259	0.027	0.433	1.61737e-19	1	RAD21
9.20598e-24	-2.09523	0.054	0.464	1.65284e-19	1	ITGB8
9.47358e-24	1.93944	0.238	0.794	1.70089e-19	1	PIGX
9.93148e-24	-1.23705	0.032	0.426	1.7831e-19	1	ZFAND6
1.03783e-23	-1.06151	0.005	0.391	1.86332e-19	1	PPIE
1.04395e-23	-1.10867	0.065	0.472	1.87431e-19	1	COPA
1.25735e-23	-1.33139	0.054	0.467	2.25745e-19	1	H1F0
1.31958e-23	1.58626	0.108	0.552	2.36917e-19	1	CTSS
1.32242e-23	-1.17825	0.016	0.409	2.37427e-19	1	NEAT1
1.58901e-23	-1.64625	0.032	0.42	2.85292e-19	1	YTHDF2
1.78626e-23	1.06267	0.184	0.683	3.20706e-19	1	MMS22L
1.79035e-23	-1.28072	0.022	0.409	3.2144e-19	1	PRMT2
1.84036e-23	-1.02967	0.016	0.409	3.30418e-19	1	CCNL2
1.98132e-23	1.46956	0.173	0.678	3.55726e-19	1	TBCCD1
2.04818e-23	1.27066	0.076	0.515	3.6773e-19	1	NDUFB2
2.1486e-23	-1.02824	0.108	0.549	3.85759e-19	1	ZNFX1
2.15287e-23	-1.60481	0.027	0.419	3.86525e-19	1	TARDBP
2.15671e-23	1.19556	0.076	0.521	3.87216e-19	1	RPSA
2.19438e-23	-1.50463	0.016	0.402	3.9398e-19	1	PPP2CA
2.19818e-23	-1.16507	0.027	0.414	3.9466e-19	1	PHB
2.45799e-23	-1.67172	0.027	0.419	4.41307e-19	1	ATP6AP2
2.59519e-23	-1.21615	0.049	0.44	4.6594e-19	1	RSU1
2.77275e-23	1.31714	0.124	0.605	4.97819e-19	1	LINC00649
3.42264e-23	1.08957	0.162	0.665	6.14501e-19	1	MIRLET7BHG
3.66953e-23	-1.34221	0.043	0.442	6.58827e-19	1	TCEA1
3.79201e-23	-1.03712	0.032	0.423	6.80817e-19	1	PPP1CA
3.81266e-23	-2.34019	0.022	0.407	6.84526e-19	1	AHNAK
4.02472e-23	-2.01206	0.086	0.491	7.22599e-19	1	ANXA1
4.30516e-23	-1.54748	0.016	0.397	7.72949e-19	1	SEL1L
6.15593e-23	-1.31888	0.027	0.428	1.10524e-18	1	SQSTM1
6.37666e-23	-1.01754	0.011	0.389	1.14486e-18	1	TRA2B
6.96111e-23	-1.13016	0.038	0.429	1.2498e-18	1	VPS35
6.97327e-23	3.73824	0.141	0.587	1.25198e-18	1	UGDH
7.66623e-23	1.01642	0.205	0.725	1.37639e-18	1	KLRD1
8.89811e-23	1.97212	0.232	0.767	1.59757e-18	1	RPS27
9.85808e-23	-1.1974	0.054	0.442	1.76992e-18	1	NAA50
9.95895e-23	-1.06464	0.086	0.503	1.78803e-18	1	NFX1
1.09365e-22	-1.72015	0.022	0.399	1.96354e-18	1	ACSL3
1.47901e-22	1.85642	0.157	0.624	2.65542e-18	1	NDUFA4
1.74725e-22	1.07237	0.162	0.649	3.13701e-18	1	HAUS2
1.83179e-22	-1.31209	0.032	0.415	3.2888e-18	1	KMT2C
2.04394e-22	-1.87292	0.065	0.452	3.6697e-18	1	MAGED2
2.11737e-22	-1.40761	0	0.367	3.80152e-18	1	PSMC5
2.24801e-22	3.18658	0.059	0.464	4.03608e-18	1	PARK7
2.56404e-22	-1.24021	0.027	0.419	4.60349e-18	1	GOLGA4
2.61662e-22	-1.37607	0.016	0.384	4.69788e-18	1	DNAJB14
2.92402e-22	-1.17185	0.016	0.394	5.24978e-18	1	VPS26A
2.99867e-22	2.30248	0.043	0.433	5.38381e-18	1	MLF2
3.04272e-22	1.09692	0.081	0.504	5.4629e-18	1	IFIT3
3.61e-22	-1.16637	0.038	0.415	6.4814e-18	1	ATP1A1
3.72872e-22	-1.40771	0.038	0.421	6.69455e-18	1	DCAF11
4.12348e-22	-1.52855	0.016	0.383	7.40329e-18	1	THUMPD1
4.25736e-22	1.94191	0.065	0.468	7.64367e-18	1	FAM213A
4.33275e-22	-1.49741	0.011	0.38	7.77901e-18	1	COPB1
5.80504e-22	-1.34683	0.07	0.461	1.04224e-17	1	TGOLN2
5.85221e-22	-1.19453	0.027	0.402	1.05071e-17	1	SCP2
5.89644e-22	-1.18144	0.011	0.379	1.05865e-17	1	POLR2A
6.57199e-22	-1.1335	0.049	0.424	1.17994e-17	1	SEPT11
7.51661e-22	1.23344	0.108	0.571	1.34953e-17	1	LINC00507
7.5899e-22	-1.17229	0.016	0.385	1.36269e-17	1	CCT4
8.24738e-22	-1.79635	0.016	0.378	1.48073e-17	1	CCT8
8.91049e-22	1.1072	0.173	0.684	1.59979e-17	1	RPL13AP5
9.1248e-22	-1.06683	0.027	0.403	1.63827e-17	1	UFC1
1.02451e-21	1.43324	0.124	0.564	1.8394e-17	1	XAF1
1.0421e-21	-1.97471	0.016	0.379	1.87098e-17	1	KLF10
1.04261e-21	-1.56421	0.011	0.38	1.8719e-17	1	PRNP
1.07427e-21	1.07755	0.168	0.677	1.92874e-17	1	PGM5P2
1.13224e-21	2.24427	0.227	0.732	2.03283e-17	1	ARHGEF26-AS1
1.14516e-21	2.03238	0.059	0.453	2.05602e-17	1	DEK
1.21393e-21	1.07412	0.049	0.448	2.17949e-17	1	FLG2
1.34206e-21	-1.29858	0.005	0.363	2.40954e-17	1	CNOT1
1.4124e-21	1.16511	0.222	0.771	2.53582e-17	1	TMSB10
1.46207e-21	1.79549	0.2	0.695	2.62501e-17	1	RPLP1
1.47831e-21	-1.18413	0.016	0.386	2.65415e-17	1	NFKBIZ
1.58549e-21	-1.04353	0.011	0.373	2.84659e-17	1	CALCOCO2
1.6371e-21	1.02481	0.108	0.543	2.93924e-17	1	TRMT10B
1.64095e-21	1.28645	0.065	0.481	2.94617e-17	1	PRDX5
1.70311e-21	1.73478	0.059	0.465	3.05776e-17	1	HYPK
1.96995e-21	-1.4397	0.027	0.39	3.53685e-17	1	VTA1
2.03955e-21	1.113	0.07	0.457	3.6618e-17	1	CACYBP
2.38141e-21	-1.26003	0.011	0.368	4.27558e-17	1	HEXIM1
2.50218e-21	-1.32242	0.022	0.386	4.49242e-17	1	MAPRE1
2.52492e-21	-1.21271	0.032	0.404	4.53324e-17	1	HBP1
2.60337e-21	-1.07868	0.027	0.398	4.6741e-17	1	RNF2
2.64013e-21	1.20127	0.205	0.688	4.74009e-17	1	RPL13
2.91807e-21	-1.08531	0.038	0.405	5.2391e-17	1	UBR2
3.15203e-21	-1.01303	0.022	0.383	5.65915e-17	1	NAP1L4
3.54256e-21	-1.31146	0.016	0.371	6.36031e-17	1	ZNF207
4.31646e-21	-1.06328	0.011	0.367	7.74977e-17	1	PSMC2
4.53548e-21	-1.97902	0.027	0.386	8.143e-17	1	RND3
5.15762e-21	-1.39237	0.016	0.368	9.26e-17	1	CMTM6
5.55906e-21	-1.23903	0.005	0.36	9.98073e-17	1	PTBP2
5.59143e-21	3.3211	0.043	0.431	1.00389e-16	1	NDUFC1
5.79668e-21	-1.6827	0.011	0.361	1.04074e-16	1	IARS
6.13401e-21	-1.20222	0.016	0.373	1.1013e-16	1	ETF1
7.3589e-21	1.23544	0.146	0.611	1.32122e-16	1	DTD2
8.10991e-21	-1.38487	0.032	0.396	1.45605e-16	1	TIMM17A
8.19562e-21	-1.16305	0.032	0.395	1.47144e-16	1	CAST
8.61752e-21	-1.10059	0	0.346	1.54719e-16	1	NANS
8.86324e-21	-1.02455	0.032	0.394	1.59131e-16	1	UBAP2L
9.03332e-21	-1.36702	0.016	0.364	1.62184e-16	1	IP6K2
9.22942e-21	-1.04799	0.07	0.458	1.65705e-16	1	CLIC4
1.04168e-20	-1.33169	0.016	0.373	1.87023e-16	1	MAP1LC3B
1.0965e-20	-1.21942	0.016	0.367	1.96866e-16	1	TOMM20
1.12092e-20	1.09057	0.103	0.533	2.01251e-16	1	ERCC4
1.16401e-20	-1.498	0.049	0.418	2.08986e-16	1	PHACTR2
1.20599e-20	-1.18075	0.016	0.368	2.16523e-16	1	YTHDF3
1.24358e-20	-1.60394	0.016	0.373	2.23273e-16	1	HIPK3
1.3822e-20	1.26389	0.076	0.482	2.48161e-16	1	RPS15A
1.39714e-20	-1.07942	0.011	0.361	2.50842e-16	1	RDX
1.46242e-20	-1.20029	0.097	0.483	2.62563e-16	1	VIM
1.5182e-20	-1.07351	0.022	0.38	2.72578e-16	1	DAAM1
1.52283e-20	4.15148	0.043	0.424	2.7341e-16	1	OS9
1.53248e-20	2.92728	0.038	0.409	2.75141e-16	1	NKTR
1.56906e-20	1.65761	0.357	0.885	2.81709e-16	1	ODF2L
1.60496e-20	-1.59761	0.022	0.374	2.88154e-16	1	DDX47
1.68885e-20	-1.25904	0.022	0.377	3.03216e-16	1	M6PR
1.85664e-20	-1.46788	0.243	0.646	3.3334e-16	1	SOX4
1.90578e-20	-2.03499	0.016	0.371	3.42164e-16	1	UQCRFS1
2.0687e-20	-1.99116	0.124	0.521	3.71415e-16	1	CD74
2.07886e-20	-1.31387	0.011	0.354	3.73238e-16	1	TXLNA
2.37473e-20	-1.50111	0.027	0.375	4.2636e-16	1	EFNA1
2.3758e-20	-1.02372	0	0.34	4.2655e-16	1	BIRC6
2.40975e-20	-1.10665	0.022	0.371	4.32647e-16	1	G3BP2
2.41136e-20	-1.07169	0.038	0.403	4.32936e-16	1	NDUFA9
2.43422e-20	-1.29078	0.119	0.529	4.3704e-16	1	CLN8
3.04982e-20	-1.18874	0.016	0.362	5.47565e-16	1	MSN
3.48841e-20	-1.0225	0.016	0.367	6.2631e-16	1	ERGIC2
3.52749e-20	-1.57461	0.011	0.353	6.33326e-16	1	APMAP
3.62761e-20	-1.14591	0.022	0.373	6.51302e-16	1	ZNF292
3.91473e-20	-1.244	0.049	0.41	7.02851e-16	1	SKA2
4.15863e-20	-1.16974	0.011	0.354	7.46641e-16	1	SND1
5.23511e-20	-1.28825	0.027	0.379	9.39912e-16	1	DDX1
5.28399e-20	-1.05541	0.038	0.394	9.48688e-16	1	AZIN1
5.29506e-20	-1.4163	0.027	0.375	9.50674e-16	1	NARS
5.95394e-20	2.05968	0.022	0.374	1.06897e-15	1	VAMP2
6.49118e-20	1.17857	0.049	0.417	1.16543e-15	1	BUD31
6.62319e-20	1.02593	0.076	0.456	1.18913e-15	1	DIP2A
7.00848e-20	-1.59604	0.027	0.371	1.2583e-15	1	IL6ST
7.52796e-20	1.82139	0.119	0.556	1.35157e-15	1	SMIM17
7.54884e-20	1.55026	0.043	0.403	1.35532e-15	1	ACP1
7.9226e-20	1.18452	0.108	0.523	1.42242e-15	1	F2R
8.65593e-20	1.26156	0.141	0.539	1.55409e-15	1	STMN1
9.14673e-20	-1.63985	0.043	0.396	1.6422e-15	1	ZNF331
9.27258e-20	2.13638	0.049	0.408	1.6648e-15	1	HSPA9
1.14771e-19	1.27279	0.103	0.525	2.0606e-15	1	ATP5E
1.16028e-19	-1.47626	0.016	0.351	2.08316e-15	1	API5
1.31117e-19	-1.1642	0.011	0.349	2.35408e-15	1	ZNF638
1.31205e-19	1.71169	0.016	0.359	2.35565e-15	1	FNDC3B
1.40673e-19	1.04082	0.059	0.429	2.52564e-15	1	MKLN1
1.45151e-19	1.05643	0.124	0.561	2.60604e-15	1	LINC00670
1.46315e-19	-1.07752	0.016	0.354	2.62694e-15	1	SNW1
1.49001e-19	-1.23082	0.016	0.354	2.67517e-15	1	USP15
1.61693e-19	-1.46484	0.038	0.384	2.90304e-15	1	UBE2V2
1.68223e-19	1.71569	0.032	0.392	3.02028e-15	1	CRIM1
1.76612e-19	-1.28465	0.016	0.355	3.17089e-15	1	NUCB2
1.80203e-19	-1.66122	0.005	0.338	3.23537e-15	1	CCAR1
1.91218e-19	1.02628	0.232	0.728	3.43314e-15	1	RAB27A
2.0655e-19	-1.34158	0.011	0.34	3.7084e-15	1	TXNDC12
2.07965e-19	-1.58893	0.011	0.345	3.7338e-15	1	DNAJB9
2.3532e-19	-1.15501	0.022	0.36	4.22494e-15	1	SMS
2.37424e-19	-1.13289	0.016	0.349	4.26271e-15	1	PSMC4
2.98586e-19	-1.27309	0.005	0.331	5.36081e-15	1	TANK
3.15881e-19	-1.1064	0.043	0.386	5.67132e-15	1	PTTG1IP
3.63493e-19	-1.52113	0.038	0.379	6.52615e-15	1	DCAF13
4.08451e-19	2.00042	0.103	0.488	7.33332e-15	1	SC5D
4.16833e-19	1.62425	0.065	0.446	7.48381e-15	1	COX7C
4.77857e-19	-1.1924	0.005	0.329	8.57945e-15	1	DNAJC10
4.98772e-19	1.35357	0.065	0.435	8.95496e-15	1	SLC25A3
5.26252e-19	-1.14357	0.038	0.387	9.44833e-15	1	MPZL1
5.60232e-19	-1.31194	0.005	0.327	1.00584e-14	1	RTCB
5.96425e-19	1.71613	0.027	0.376	1.07082e-14	1	RASSF3
7.50078e-19	-1.15573	0.005	0.325	1.34669e-14	1	TMX2
7.95665e-19	-1.07815	0.027	0.367	1.42854e-14	1	ATF3
8.34284e-19	2.80074	0.038	0.38	1.49787e-14	1	HNRNPH3
8.42948e-19	-1.11505	0.016	0.342	1.51343e-14	1	UBA3
8.72284e-19	-2.2963	0.022	0.347	1.5661e-14	1	ATP6V1B2
8.77197e-19	-1.01584	0.038	0.371	1.57492e-14	1	SNAP23
9.51478e-19	-1.03663	0.016	0.344	1.70828e-14	1	BDP1
9.54919e-19	-1.09012	0.005	0.329	1.71446e-14	1	NHSL1
1.12319e-18	-1.14438	0.011	0.334	2.01658e-14	1	USP34
1.17799e-18	-1.44755	0.005	0.324	2.11497e-14	1	HADHA
1.2163e-18	-1.19318	0.032	0.366	2.18375e-14	1	SYNE2
1.28278e-18	-1.17287	0.016	0.341	2.30309e-14	1	PSMD1
1.4106e-18	1.43571	0.103	0.488	2.53259e-14	1	SLC26A4
1.46339e-18	-1.11949	0.016	0.339	2.62737e-14	1	PRKRA
1.50743e-18	1.65925	0.086	0.478	2.70644e-14	1	RASAL2-AS1
1.60053e-18	-1.18391	0.005	0.321	2.87358e-14	1	ATG3
1.70387e-18	-1.00299	0.027	0.36	3.05912e-14	1	CHD4
1.71854e-18	1.3182	0.054	0.401	3.08546e-14	1	TPD52
1.85796e-18	-1.01593	0.022	0.345	3.33578e-14	1	CEBPZ
1.86222e-18	-1.28777	0.016	0.337	3.34343e-14	1	GORASP2
2.15656e-18	-1.225	0.027	0.349	3.87189e-14	1	UBE2G1
2.38638e-18	1.74784	0.049	0.385	4.2845e-14	1	MXD1
2.40996e-18	2.75179	0.086	0.463	4.32685e-14	1	MRPL30
2.44409e-18	-1.2569	0.016	0.334	4.38811e-14	1	RBPJ
2.44735e-18	-1.47652	0.011	0.329	4.39397e-14	1	TFRC
2.44773e-18	-1.16586	0.011	0.331	4.39466e-14	1	NAA15
2.51638e-18	1.77962	0.205	0.695	4.51791e-14	1	NEK5
2.55401e-18	-1.26065	0.016	0.336	4.58546e-14	1	ATXN10
2.56346e-18	-1.1988	0.027	0.351	4.60244e-14	1	RNF19A
2.71004e-18	-1.2646	0.011	0.324	4.86561e-14	1	LAMTOR3
2.79269e-18	1.51632	0.092	0.482	5.01399e-14	1	FMN1
2.91928e-18	1.52383	0.265	0.793	5.24127e-14	1	KIF18B
2.99682e-18	-1.10908	0.076	0.431	5.38048e-14	1	KRT18
3.09682e-18	1.27407	0.07	0.44	5.56004e-14	1	NDUFB6
3.71012e-18	-1.49625	0.022	0.342	6.66115e-14	1	NDRG2
4.12457e-18	2.72207	0.022	0.348	7.40524e-14	1	BCAS2
4.19427e-18	1.29701	0.049	0.383	7.5304e-14	1	NOTCH2NL
4.19534e-18	-1.06083	0.016	0.33	7.53231e-14	1	RMND5A
4.40649e-18	-1.28676	0.016	0.33	7.91141e-14	1	ELP2
4.71601e-18	-1.51325	0.011	0.321	8.46712e-14	1	DLD
7.60774e-18	-1.1115	0.038	0.361	1.36589e-13	1	BHLHE40
8.11685e-18	-1.10079	0.005	0.312	1.4573e-13	1	BIRC2
8.43581e-18	-1.06505	0.011	0.321	1.51456e-13	1	SAFB
9.45917e-18	1.17754	0.032	0.359	1.6983e-13	1	ACTN1
1.01767e-17	3.7956	0.027	0.346	1.82713e-13	1	BNIP3L
1.10918e-17	1.08203	0.049	0.375	1.99141e-13	1	EPRS
1.13361e-17	-1.1234	0.038	0.358	2.03528e-13	1	2022-03-07
1.17651e-17	-1.27438	0.027	0.345	2.11231e-13	1	PDE4B
1.18543e-17	1.40681	0.151	0.584	2.12831e-13	1	LINC00958
1.45442e-17	-1.40537	0	0.3	2.61127e-13	1	TMTC3
1.50894e-17	-1.60376	0.059	0.377	2.70915e-13	1	AMD1
1.51582e-17	-1.02248	0.016	0.332	2.72151e-13	1	SERINC3
1.55695e-17	-1.64082	0.032	0.345	2.79535e-13	1	NR4A2
1.7054e-17	-1.75479	0.016	0.321	3.06188e-13	1	PPP2R5C
1.82102e-17	-1.48033	0.011	0.312	3.26946e-13	1	SEC23B
1.83919e-17	-1.19108	0.027	0.342	3.30208e-13	1	MBNL2
2.1194e-17	1.10174	0.097	0.479	3.80518e-13	1	C2orf91
2.45528e-17	1.18329	0.119	0.5	4.4082e-13	1	ZNF124
2.45868e-17	1.23543	0.043	0.378	4.41431e-13	1	GRHL2
2.76429e-17	1.11016	0.157	0.58	4.963e-13	1	LLGL1
3.48929e-17	-1.67691	0.011	0.311	6.26468e-13	1	CDKN1A
4.5507e-17	-1.14106	0.011	0.312	8.17032e-13	1	EXOSC10
4.98939e-17	1.00271	0.076	0.43	8.95795e-13	1	NDUFS6
6.2227e-17	1.27884	0.032	0.353	1.11722e-12	1	UPF2
6.32652e-17	1.21291	0.13	0.527	1.13586e-12	1	CENPN
7.87371e-17	-1.42994	0.016	0.312	1.41365e-12	1	UTRN
8.87896e-17	-1.46788	0.016	0.309	1.59413e-12	1	SYPL1
9.43333e-17	-1.25088	0.022	0.318	1.69366e-12	1	UCHL5
1.0001e-16	1.81631	0.043	0.36	1.79559e-12	1	NME1
1.00752e-16	-1.50332	0.032	0.341	1.80891e-12	1	SLC39A6
1.02977e-16	1.57443	0.108	0.474	1.84884e-12	1	TMEM258
1.15516e-16	3.94137	0.049	0.387	2.07397e-12	1	SEC61G
1.21811e-16	-1.46579	0.038	0.346	2.18699e-12	1	CSRP1
1.24325e-16	2.00666	0.016	0.318	2.23214e-12	1	PRPF38B
1.27943e-16	-1.85476	0.027	0.324	2.2971e-12	1	BTG2
1.29901e-16	-2.53307	0.038	0.341	2.33225e-12	1	BIRC3
1.3281e-16	1.44277	0.043	0.361	2.38447e-12	1	NUDT9
1.40003e-16	-1.0771	0.005	0.297	2.51362e-12	1	PSMD13
1.50012e-16	-1.40653	0.032	0.342	2.69331e-12	1	STAT1
1.51178e-16	1.10564	0.043	0.366	2.71424e-12	1	RUFY2
1.59682e-16	-1.00932	0.005	0.294	2.86693e-12	1	BZW2
1.62183e-16	-1.09575	0.005	0.294	2.91184e-12	1	RBM7
1.63526e-16	-1.31029	0.011	0.302	2.93594e-12	1	CAMK2D
1.72101e-16	-1.33114	0.011	0.299	3.0899e-12	1	UCHL3
1.80083e-16	-1.09255	0.005	0.291	3.23321e-12	1	CERS2
1.92931e-16	-1.15094	0.005	0.291	3.46388e-12	1	TSG101
1.98508e-16	1.60536	0.081	0.43	3.56401e-12	1	SNRPG
2.29167e-16	-1.26663	0.054	0.363	4.11447e-12	1	EHF
2.47648e-16	-2.33319	0.043	0.341	4.44628e-12	1	TSC22D3
3.08265e-16	-1.20294	0	0.281	5.5346e-12	1	ZNF22
3.12472e-16	1.54162	0.027	0.332	5.61011e-12	1	LGALS3
3.43127e-16	-1.08472	0.022	0.316	6.16051e-12	1	C1orf198
3.60017e-16	-1.03435	0.005	0.291	6.46375e-12	1	TPD52L2
3.61092e-16	-1.14634	0.016	0.307	6.48304e-12	1	KDM5B
3.83147e-16	1.03713	0.162	0.568	6.87902e-12	1	PSPH
3.89162e-16	-1.01904	0.005	0.289	6.98701e-12	1	ARL1
4.83999e-16	-1.01911	0.016	0.3	8.68972e-12	1	GSPT1
4.96119e-16	1.23981	0.032	0.343	8.90732e-12	1	CAMTA1
5.17942e-16	1.42249	0.054	0.364	9.29914e-12	1	SPTBN1
5.69703e-16	-1.05829	0.005	0.287	1.02284e-11	1	ATP2B1
5.71236e-16	-1.16356	0.027	0.318	1.0256e-11	1	DHRS3
6.2263e-16	-1.87712	0.027	0.329	1.11787e-11	1	SLC25A53
6.63755e-16	-1.15297	0.027	0.321	1.1917e-11	1	EFCAB14
6.68926e-16	-1.0512	0.076	0.39	1.20099e-11	1	DSP
6.79414e-16	-1.09417	0.059	0.364	1.21982e-11	1	XBP1
7.16753e-16	2.2392	0.076	0.393	1.28686e-11	1	GSN
7.16761e-16	-1.20513	0.011	0.295	1.28687e-11	1	CNDP2
7.65628e-16	-1.07644	0	0.275	1.37461e-11	1	DUSP10
7.68856e-16	-1.36046	0.022	0.308	1.3804e-11	1	CAND1
8.61729e-16	1.44612	0.303	0.8	1.54715e-11	1	LAIR1
8.74088e-16	1.12126	0.032	0.323	1.56934e-11	1	IDI1
1.02542e-15	-1.19075	0.016	0.3	1.84104e-11	1	NXF1
1.12757e-15	-1.07973	0	0.272	2.02444e-11	1	CHMP4A
1.12757e-15	-1.50895	0	0.272	2.02444e-11	1	SLC35F2
1.18648e-15	1.38348	0.081	0.427	2.13021e-11	1	SLCO1A2
1.30397e-15	-1.00767	0.011	0.293	2.34115e-11	1	CLIP1
1.43375e-15	-1.04517	0.027	0.313	2.57416e-11	1	GLS
1.58674e-15	-1.32335	0.032	0.318	2.84882e-11	1	PAPSS1
1.72179e-15	-1.08812	0.011	0.285	3.09131e-11	1	XPO1
1.8164e-15	-1.23772	0.011	0.288	3.26116e-11	1	MAPRE2
1.83296e-15	-1.03247	0.016	0.29	3.29089e-11	1	DDB1
1.93541e-15	-1.07426	0.054	0.36	3.47484e-11	1	CTSD
1.97973e-15	-1.30129	0.016	0.294	3.55441e-11	1	FBXL5
2.0378e-15	1.38683	0.097	0.447	3.65867e-11	1	KIAA1614
2.12755e-15	1.52378	0.027	0.315	3.8198e-11	1	SMARCC2
2.1558e-15	-1.02669	0.022	0.305	3.87053e-11	1	NEDD9
2.22324e-15	1.19739	0.357	0.857	3.9916e-11	1	TMEM212
2.31486e-15	-1.17946	0.022	0.299	4.15609e-11	1	ADAM9
2.4149e-15	-1.12227	0.011	0.282	4.33571e-11	1	RNF13
2.82826e-15	1.33844	0.038	0.33	5.07786e-11	1	RTFDC1
3.09799e-15	1.62874	0.049	0.354	5.56213e-11	1	NAA20
3.55605e-15	2.93706	0.032	0.319	6.38452e-11	1	TIA1
3.78837e-15	-1.16188	0.022	0.296	6.80163e-11	1	GNL2
4.23043e-15	-1.26964	0.011	0.278	7.59531e-11	1	RAP2C
4.37352e-15	2.02687	0.081	0.394	7.85222e-11	1	GUSBP3
5.26389e-15	1.41759	0.022	0.3	9.45079e-11	1	RAD52
6.58699e-15	1.64248	0.043	0.33	1.18263e-10	1	PSMD14
6.99997e-15	-1.06797	0.027	0.298	1.25678e-10	1	NSUN2
7.6207e-15	3.95052	0.027	0.307	1.36822e-10	1	SAMD12
9.00637e-15	1.024	0.016	0.288	1.617e-10	1	SMARCB1
1.017e-14	-2.04938	0.005	0.269	1.82593e-10	1	YIF1A
1.05613e-14	-1.26514	0.022	0.297	1.89617e-10	1	PLIN2
1.08608e-14	1.66663	0.07	0.38	1.94996e-10	1	EOGT
1.11456e-14	-1.15857	0.005	0.267	2.00108e-10	1	SETX
1.14138e-14	-1.02147	0.005	0.264	2.04923e-10	1	POLR2B
1.3247e-14	-1.8167	0.005	0.264	2.37836e-10	1	SGK1
1.54749e-14	3.28174	0.011	0.273	2.77837e-10	1	VBP1
1.58648e-14	1.41711	0.032	0.316	2.84836e-10	1	SLC25A39
1.99263e-14	-1.12637	0.076	0.372	3.57757e-10	1	CYR61
2.19005e-14	1.12464	0.049	0.337	3.93202e-10	1	RANBP1
2.52454e-14	1.16303	0.416	0.861	4.53255e-10	1	ABCC9
2.69592e-14	-1.32139	0.022	0.286	4.84025e-10	1	TPP1
2.87031e-14	-2.53142	0.027	0.29	5.15336e-10	1	TNFAIP3
3.18232e-14	4.325	0.059	0.358	5.71355e-10	1	SNRPD1
5.07849e-14	4.14753	0.016	0.278	9.11792e-10	1	DDAH2
5.24386e-14	1.48968	0.027	0.294	9.41482e-10	1	PSMD9
5.35728e-14	-1.10707	0.011	0.261	9.61846e-10	1	MPZL2
6.55099e-14	1.81046	0.103	0.434	1.17616e-09	1	SLC35F1
6.68912e-14	-1.10686	0.011	0.26	1.20096e-09	1	FBXO3
7.10716e-14	-1.08187	0.005	0.252	1.27602e-09	1	TOPORS
7.11514e-14	-1.23287	0.027	0.279	1.27745e-09	1	TSPAN13
7.30965e-14	-1.21991	0.016	0.265	1.31237e-09	1	GPN1
7.52547e-14	-1.56255	0.011	0.258	1.35112e-09	1	BLVRA
7.9982e-14	-1.15614	0.054	0.344	1.436e-09	1	STX1B
8.67649e-14	-1.13828	0.005	0.251	1.55778e-09	1	SUCO
8.95036e-14	1.34595	0.097	0.428	1.60695e-09	1	LINC00971
1.01919e-13	1.18022	0.114	0.452	1.82986e-09	1	PTGES3L
1.0636e-13	-1.12713	0.032	0.287	1.90958e-09	1	PDHB
1.09457e-13	-1.17088	0.011	0.26	1.96518e-09	1	CREM
1.11255e-13	-2.01064	0.016	0.266	1.99748e-09	1	CREG1
1.19786e-13	-1.53484	0.049	0.315	2.15063e-09	1	RGS2
1.29288e-13	-1.02598	0.016	0.27	2.32123e-09	1	FNBP1L
1.36286e-13	1.02995	0.059	0.349	2.44688e-09	1	DNAJC18
1.47405e-13	1.32885	0.07	0.354	2.6465e-09	1	UACA
1.60636e-13	-1.00425	0.022	0.272	2.88405e-09	1	C9orf72
1.71553e-13	1.12675	0.049	0.334	3.08007e-09	1	LINC00959
1.74498e-13	-1.00903	0.027	0.279	3.13293e-09	1	HMGB3
2.02098e-13	1.30605	0.016	0.27	3.62848e-09	1	EXOSC8
2.2197e-13	-1.0442	0.022	0.275	3.98524e-09	1	ERRFI1
2.39611e-13	-1.08068	0.027	0.276	4.30197e-09	1	ATP2C1
2.53841e-13	1.65741	0.016	0.261	4.55746e-09	1	MRPS15
2.6655e-13	-2.68485	0.011	0.251	4.78564e-09	1	TRIP12
2.70216e-13	-1.74265	0.016	0.265	4.85145e-09	1	CHD6
2.88274e-13	-2.49277	0.016	0.259	5.17568e-09	1	HLA-DRB1
2.88423e-13	-1.61343	0.054	0.312	5.17835e-09	1	PLK2
3.33196e-13	1.95344	0.059	0.331	5.98219e-09	1	TRAF5
3.56486e-13	-1.16244	0.022	0.265	6.40035e-09	1	ABLIM1
4.12825e-13	-1.19501	0.059	0.319	7.41185e-09	1	SOX11
4.29939e-13	1.98777	0.032	0.293	7.71912e-09	1	MRPS18C
5.78144e-13	1.19358	0.027	0.28	1.038e-08	1	ACIN1
6.00303e-13	1.67762	0.011	0.252	1.07778e-08	1	FARSB
6.62344e-13	1.79808	0.049	0.318	1.18917e-08	1	GPANK1
6.73503e-13	-1.17417	0.032	0.277	1.20921e-08	1	AP2B1
9.16035e-13	2.33959	0.016	0.259	1.64465e-08	1	PIN4
1.00964e-12	2.39959	0.043	0.309	1.81271e-08	1	HUNK
1.19604e-12	-1.05226	0.032	0.273	2.14738e-08	1	MFSD1
1.37118e-12	2.55314	0.022	0.268	2.46182e-08	1	RWDD1
1.53706e-12	2.47281	0.022	0.267	2.75964e-08	1	FBXO7
1.55367e-12	1.69068	0.027	0.273	2.78946e-08	1	QKI
1.58161e-12	-1.43087	0.038	0.285	2.83963e-08	1	GABRP
1.71033e-12	3.1402	0.022	0.263	3.07073e-08	1	PRRC1
2.03362e-12	-2.22996	0.027	0.262	3.65117e-08	1	CXCR4
2.04406e-12	-1.67337	0.022	0.257	3.66991e-08	1	MCM7
2.11155e-12	4.44342	0.054	0.32	3.79108e-08	1	PSMD10
2.13806e-12	1.45074	0.081	0.375	3.83867e-08	1	LINC00921
2.7682e-12	2.59719	0.038	0.281	4.97003e-08	1	NBN
3.50294e-12	1.14431	0.016	0.25	6.28918e-08	1	CYSTM1
4.67565e-12	1.26223	0.076	0.36	8.39466e-08	1	C8orf86
5.04649e-12	2.92608	0.054	0.308	9.06047e-08	1	PDCD10
6.2138e-12	1.52795	0.184	0.496	1.11562e-07	1	IFI6
7.90906e-12	1.56129	0.022	0.255	1.41999e-07	1	CSRNP1
8.44052e-12	1.07908	0.141	0.47	1.51541e-07	1	FAM74A1
9.58504e-12	2.0536	0.022	0.253	1.7209e-07	1	ADSS
1.00975e-11	4.03415	0.049	0.283	1.8129e-07	1	FBXO32
1.24732e-11	3.17883	0.022	0.252	2.23944e-07	1	HIGD2A
2.0162e-11	-1.5973	0.027	0.25	3.61989e-07	1	GPNMB
2.03419e-11	-1.69154	0.043	0.27	3.65218e-07	1	CXCL2
5.05403e-11	2.47838	0.049	0.282	9.07401e-07	1	RNF144B
5.9982e-11	1.45007	0.032	0.252	1.07692e-06	1	SNRNP40
8.5344e-11	-1.26826	0.043	0.262	1.53227e-06	1	PLAUR
1.04077e-10	-1.18846	0.038	0.251	1.86859e-06	1	CDC27
1.38329e-10	1.96342	0.043	0.265	2.48356e-06	1	RMDN1
1.88982e-10	1.38026	0.054	0.283	3.39297e-06	1	ISG20L2
3.05361e-10	1.32221	0.038	0.254	5.48246e-06	1	CA13
4.7169e-10	1.08804	0.076	0.322	8.46873e-06	1	CLDN16
6.52394e-10	2.36642	0.043	0.258	1.17131e-05	1	DNMT3A
1.34795e-09	2.0533	0.049	0.255	2.42012e-05	1	STX3
1.7121e-09	1.48653	0.086	0.308	3.0739e-05	1	SPARC
3.74946e-09	1.00595	0.07	0.292	6.73178e-05	1	KCNH6
5.38976e-09	1.17627	0.059	0.271	9.67678e-05	1	EXOC3L2
7.18518e-09	1.46207	0.086	0.3	0.000129003	1	SNAPC3
7.71852e-09	2.16644	0.059	0.261	0.000138578	1	CCND1
2.24376e-08	-1.33764	0.092	0.318	0.000402845	1	SFTPB
2.42653e-07	-1.78336	0.07	0.258	0.0043566	1	ABCA13
1.47866e-06	1.75392	0.481	0.892	0.0265478	1	ASTN2
3.59865e-57	-1.29533	0.287	0.892	6.46102e-53	2	ACTB
2.56543e-53	-3.67239	0.18	0.825	4.60597e-49	2	RPL7
2.08754e-52	-3.30144	0.04	0.767	3.74797e-48	2	RPS6
2.12269e-52	-2.34767	0.06	0.79	3.81107e-48	2	CALR
2.12908e-52	2.97055	0.887	0.812	3.82255e-48	2	ORAI2
6.46301e-52	-2.89851	0.2	0.847	1.16037e-47	2	EEF1A1
1.21568e-51	-2.3004	0.353	0.876	2.18263e-47	2	H3F3B
6.18832e-51	-1.34438	0.573	0.94	1.11105e-46	2	MALAT1
1.18172e-50	-1.44699	0.033	0.772	2.12166e-46	2	EIF5A
1.9207e-50	1.64796	0.033	0.777	3.44842e-46	2	RPS27
5.93926e-50	-1.44185	0.207	0.858	1.06633e-45	2	FTH1
7.33129e-50	-3.04639	0.213	0.848	1.31626e-45	2	TMSB4X
1.07586e-49	-3.77101	0.34	0.868	1.9316e-45	2	B2M
1.64406e-49	-3.7468	0.093	0.77	2.95174e-45	2	PFN1
5.16475e-49	-2.20822	0.113	0.799	9.27279e-45	2	PTMA
1.87797e-48	-2.04354	0.08	0.792	3.37171e-44	2	RPL41
2.71901e-48	-2.22166	0.033	0.743	4.88172e-44	2	SON
7.61639e-48	-3.07512	0.113	0.776	1.36745e-43	2	SET
3.72769e-47	-2.61862	0.007	0.705	6.69269e-43	2	RPLP1
5.46955e-47	-2.55539	0.047	0.731	9.82003e-43	2	RPS18
6.25731e-47	-2.44763	0.02	0.718	1.12344e-42	2	RPS14
7.10597e-47	3.20177	0.867	0.812	1.27581e-42	2	FBLIM1
1.2215e-46	-3.34614	0.107	0.759	2.19309e-42	2	YWHAZ
2.53525e-46	2.68865	0.06	0.757	4.5518e-42	2	RPL18A
2.71856e-46	-2.04404	0.04	0.74	4.8809e-42	2	RPS25
3.42892e-46	-4.25065	0.293	0.863	6.15629e-42	2	HNRNPH1
4.80501e-46	-3.2542	0.12	0.794	8.62691e-42	2	CTNNB1
1.02105e-45	-3.88545	0.087	0.735	1.83319e-41	2	RPL3
1.32238e-45	-4.08542	0.087	0.729	2.3742e-41	2	DDX5
2.6828e-45	-1.47789	0.02	0.715	4.8167e-41	2	RPS11
2.76715e-45	-2.13664	0.08	0.752	4.96814e-41	2	RPL5
2.91757e-45	-4.10584	0.08	0.73	5.23821e-41	2	KLF6
3.65267e-45	-2.66675	0.02	0.694	6.558e-41	2	SRP14
3.86421e-45	-2.69598	0.073	0.732	6.93781e-41	2	MYL6
6.24915e-45	-2.48637	0.013	0.689	1.12197e-40	2	RPL13AP5
6.42292e-45	-3.81662	0.167	0.772	1.15317e-40	2	SRSF6
2.71983e-44	-2.22315	0.187	0.778	4.88319e-40	2	CALM2
2.90486e-44	-2.35855	0.06	0.733	5.21539e-40	2	RPS19
3.62935e-44	-3.23182	0.053	0.702	6.51613e-40	2	RPLP0
6.61769e-44	-3.62429	0.06	0.704	1.18814e-39	2	EEF1G
1.15572e-43	-3.73992	0.053	0.698	2.07497e-39	2	TMBIM6
1.58987e-43	-2.83179	0.06	0.722	2.85445e-39	2	EIF1
1.65649e-43	-3.80399	0.153	0.753	2.97406e-39	2	C6orf62
2.12389e-43	-3.56782	0.073	0.724	3.81323e-39	2	RPS3A
2.18607e-43	-1.76562	0.027	0.688	3.92486e-39	2	RPS8
2.66648e-43	-2.5555	0.04	0.688	4.7874e-39	2	CDC42
1.01844e-42	-2.52409	0.04	0.688	1.8285e-38	2	RPL23A
2.0187e-42	-2.11789	0.16	0.78	3.62437e-38	2	FTL
2.68863e-42	2.96783	0.847	0.795	4.82716e-38	2	IRGQ
6.59077e-42	-3.36692	0.08	0.706	1.18331e-37	2	CAPZA1
8.491e-42	-3.0772	0.04	0.677	1.52447e-37	2	HNRNPK
1.01694e-41	3.21262	0.847	0.801	1.82581e-37	2	CYP20A1
1.07943e-41	-1.49132	0.007	0.664	1.938e-37	2	RPL23
1.26555e-41	-3.20636	0.093	0.713	2.27216e-37	2	SRSF3
2.39966e-41	-2.1008	0.047	0.708	4.30835e-37	2	SERF2
2.70137e-41	-2.23823	0.107	0.74	4.85005e-37	2	YWHAE
6.31732e-41	-2.51664	0.06	0.694	1.13421e-36	2	RBM39
6.52727e-41	-2.97625	0.02	0.656	1.17191e-36	2	MYL12A
8.94588e-41	-3.32469	0.093	0.708	1.60614e-36	2	B4GALT1
1.17096e-40	-1.41187	0.047	0.696	2.10233e-36	2	RPL10
1.93213e-40	-3.63138	0.333	0.817	3.46895e-36	2	PPP1CB
2.11565e-40	-1.01512	0.02	0.656	3.79844e-36	2	RPS26
2.92569e-40	-3.26271	0.06	0.676	5.25278e-36	2	EIF4A1
3.03286e-40	-2.88886	0.08	0.694	5.44519e-36	2	PDIA3
4.96336e-40	-3.59178	0.133	0.77	8.91122e-36	2	TRA2A
6.95752e-40	-3.51878	0.113	0.712	1.24915e-35	2	WTAP
7.45886e-40	-1.89491	0.06	0.705	1.33916e-35	2	RPL8
7.80302e-40	-2.07697	0.053	0.69	1.40095e-35	2	MORF4L1
8.92569e-40	1.17821	0.053	0.687	1.60252e-35	2	RPL4
9.80953e-40	-2.81138	0.047	0.667	1.7612e-35	2	C1orf56
1.85146e-39	-2.93769	0.06	0.672	3.32411e-35	2	MYL12B
2.76502e-39	-1.25068	0.113	0.728	4.96431e-35	2	ZFP36L1
2.92577e-39	-1.73574	0.033	0.662	5.25293e-35	2	RPL9
3.5842e-39	-1.84341	0.053	0.688	6.43508e-35	2	MIF
3.77781e-39	2.71945	0.793	0.622	6.78267e-35	2	PPIL6
7.20741e-39	-1.69896	0.04	0.665	1.29402e-34	2	HLA-B
8.26914e-39	3.09021	0.927	0.836	1.48464e-34	2	MBOAT1
8.64824e-39	-4.09621	0.18	0.724	1.55271e-34	2	UBC
8.99695e-39	-1.17785	0.04	0.669	1.61531e-34	2	RPS3
9.56813e-39	-2.4798	0.113	0.708	1.71786e-34	2	HMGN2
1.15678e-38	-3.06912	0.1	0.682	2.07689e-34	2	HSP90AA1
1.70587e-38	-1.4808	0.073	0.697	3.06272e-34	2	CFL1
2.4213e-38	-1.22266	0.007	0.63	4.34721e-34	2	TMA7
3.96945e-38	-3.53353	0.087	0.667	7.12676e-34	2	HSP90B1
4.02381e-38	-3.61439	0.14	0.699	7.22434e-34	2	HSP90AB1
6.23005e-38	-1.76839	0.04	0.657	1.11854e-33	2	THRAP3
8.11835e-38	-2.45204	0.073	0.683	1.45757e-33	2	DDX3X
1.16369e-37	-3.49821	0.12	0.684	2.08928e-33	2	UBB
1.27569e-37	-2.01908	0.04	0.649	2.29037e-33	2	RPL17
1.44938e-37	2.82269	0.813	0.793	2.60221e-33	2	ZBTB8A
2.76851e-37	-2.20834	0.06	0.676	4.97059e-33	2	TPT1
3.65853e-37	3.67917	0.813	0.806	6.56852e-33	2	XPNPEP3
3.96587e-37	-2.41211	0.027	0.625	7.12033e-33	2	SEC22B
4.22745e-37	-1.63592	0.033	0.646	7.58997e-33	2	OAZ1
6.19302e-37	-2.77801	0.053	0.647	1.11189e-32	2	SAR1A
7.10195e-37	-2.75041	0.073	0.654	1.27508e-32	2	ARPC2
8.19376e-37	-2.62795	0.053	0.638	1.47111e-32	2	HNRNPC
1.01906e-36	2.34796	0.013	0.627	1.82963e-32	2	CTBP1
1.69926e-36	-2.10208	0.04	0.642	3.05086e-32	2	RPL6
2.30332e-36	2.60443	0.8	0.766	4.13537e-32	2	TNFAIP8L1
2.34804e-36	-2.30875	0.033	0.636	4.21566e-32	2	CALM1
2.36854e-36	-2.75231	0.1	0.665	4.25247e-32	2	ANXA2
2.62273e-36	-1.70661	0.047	0.655	4.70886e-32	2	RPL10A
2.99506e-36	-2.30183	0.033	0.636	5.37732e-32	2	HNRNPA1
3.34436e-36	-1.7383	0.02	0.618	6.00447e-32	2	FAU
3.50944e-36	-1.46942	0.02	0.63	6.30085e-32	2	RPS15
3.89884e-36	-2.6203	0.027	0.623	6.99999e-32	2	EEF2
8.11647e-36	-2.33488	0.02	0.612	1.45723e-31	2	SKP1
1.40307e-35	-1.53474	0.053	0.642	2.51906e-31	2	ENO1
1.40911e-35	-1.69317	0.027	0.627	2.52992e-31	2	ANKRD10
1.5922e-35	-2.45179	0.04	0.627	2.85864e-31	2	PPP3CA
1.63376e-35	-1.62994	0.02	0.611	2.93326e-31	2	ARPC4
1.7855e-35	-1.86942	0.007	0.6	3.20569e-31	2	PKM
2.89222e-35	-2.449	0.04	0.617	5.19269e-31	2	GNAS
2.91734e-35	-2.79065	0.047	0.617	5.2378e-31	2	SRSF2
3.06195e-35	-1.56104	0	0.584	5.49742e-31	2	NDUFA13
3.35748e-35	-1.2038	0.02	0.605	6.02801e-31	2	RPS16
3.64097e-35	3.08702	0.813	0.778	6.53699e-31	2	PNPO
4.34898e-35	-1.12382	0	0.583	7.80816e-31	2	RPL35A
4.43641e-35	-2.18392	0.027	0.609	7.96513e-31	2	TMEM59
4.96409e-35	1.8212	0.073	0.681	8.91253e-31	2	S100A11
5.78877e-35	2.86544	0.793	0.759	1.03931e-30	2	NMNAT1
1.2572e-34	-1.2878	0.027	0.612	2.25718e-30	2	RPL35
1.26411e-34	-2.99149	0.067	0.627	2.26959e-30	2	EIF4G2
1.47516e-34	-2.75231	0.053	0.614	2.6485e-30	2	LAPTM4A
1.74428e-34	-2.25011	0.087	0.657	3.13169e-30	2	PPIA
1.99412e-34	-1.37399	0.053	0.623	3.58024e-30	2	NACA
2.94174e-34	3.52086	0.787	0.771	5.2816e-30	2	ZNF793
3.48175e-34	-1.56206	0.08	0.653	6.25113e-30	2	TMED2
3.65424e-34	-2.48861	0.093	0.648	6.56082e-30	2	RPS4X
4.85531e-34	-1.48754	0.02	0.605	8.71721e-30	2	DDX17
6.38136e-34	-1.84326	0.013	0.58	1.14571e-29	2	GABARAP
7.20039e-34	-3.40079	0.14	0.685	1.29276e-29	2	SAT1
8.75637e-34	-2.42516	0.013	0.578	1.57212e-29	2	SERP1
1.02823e-33	-2.43031	0.06	0.623	1.84609e-29	2	NDUFA4
1.62665e-33	-2.74386	0.193	0.699	2.92049e-29	2	HSPA5
1.8462e-33	-2.44617	0.073	0.638	3.31467e-29	2	TBL1XR1
1.93082e-33	-1.98584	0.033	0.615	3.46659e-29	2	HLA-A
1.94396e-33	-2.99367	0.047	0.598	3.49019e-29	2	LDHA
2.02405e-33	-1.49657	0.013	0.573	3.63397e-29	2	RPS9
2.46673e-33	-2.98672	0.073	0.614	4.42877e-29	2	YWHAQ
3.27666e-33	-1.64077	0.02	0.588	5.88291e-29	2	ADAM17
3.48713e-33	-2.77123	0.033	0.592	6.26079e-29	2	CNN3
3.6065e-33	-3.059	0.04	0.593	6.4751e-29	2	EZR
4.09492e-33	-3.14503	0.067	0.608	7.35203e-29	2	TPI1
4.37066e-33	-1.57982	0.027	0.603	7.84708e-29	2	COX6A1
4.38833e-33	-1.78438	0.1	0.688	7.87881e-29	2	RPL13
4.82625e-33	3.55904	0.793	0.782	8.66504e-29	2	RBMS2
5.21135e-33	-1.99277	0.02	0.578	9.35646e-29	2	HMGN1
6.26883e-33	-2.83314	0.067	0.61	1.12551e-28	2	SRP9
6.6936e-33	1.29325	0.027	0.606	1.20177e-28	2	RPLP2
6.70105e-33	-2.01111	0.04	0.593	1.20311e-28	2	NONO
6.99546e-33	-2.21992	0.027	0.587	1.25596e-28	2	IFITM3
7.33226e-33	-1.58435	0.013	0.568	1.31643e-28	2	RPL36AL
9.7657e-33	-1.80908	0.053	0.617	1.75333e-28	2	H3F3AP4
1.63612e-32	-2.48885	0.073	0.616	2.93749e-28	2	ALDOA
1.65792e-32	-2.31156	0.067	0.618	2.97663e-28	2	MORF4L2
2.20347e-32	-2.6891	0.067	0.612	3.95611e-28	2	TPM4
3.7101e-32	2.90531	0.82	0.822	6.66112e-28	2	CCL5
5.34688e-32	-1.1992	0.087	0.663	9.59978e-28	2	NUCKS1
6.25876e-32	-2.37291	0.067	0.618	1.1237e-27	2	DAZAP2
8.99672e-32	-2.04772	0.007	0.55	1.61527e-27	2	RPS5
1.01718e-31	-2.263	0.067	0.613	1.82625e-27	2	NPM1
1.1716e-31	-1.25086	0.027	0.578	2.10349e-27	2	SUMO2
1.29072e-31	-3.4935	0.073	0.595	2.31735e-27	2	ATP5A1
1.87888e-31	-1.62768	0.013	0.555	3.37334e-27	2	SNRPD2
1.97906e-31	-1.43797	0.033	0.581	3.5532e-27	2	RPS7
2.24322e-31	-1.77389	0.027	0.571	4.02748e-27	2	SRSF5
2.32126e-31	-2.83073	0.033	0.575	4.16759e-27	2	VMP1
2.37952e-31	-2.25774	0.047	0.593	4.27219e-27	2	SUB1
2.52837e-31	-1.2652	0.007	0.55	4.53943e-27	2	RPS13
3.28242e-31	-2.29666	0.02	0.555	5.89326e-27	2	ITM2B
3.42048e-31	-2.57753	0.033	0.562	6.14114e-27	2	EIF5
4.12337e-31	2.93474	0.773	0.78	7.40309e-27	2	HYDIN2
4.56891e-31	-1.18096	0.02	0.56	8.20303e-27	2	RPL12
5.39557e-31	-2.43628	0.04	0.573	9.68721e-27	2	SLC25A5
5.82745e-31	-1.88496	0.053	0.586	1.04626e-26	2	PSMA7
6.5353e-31	-3.14135	0.06	0.578	1.17335e-26	2	CTTN
7.11787e-31	-2.52695	0.027	0.555	1.27794e-26	2	CD164
7.29342e-31	-3.94834	0.073	0.609	1.30946e-26	2	EGR1
7.37676e-31	-1.51451	0.047	0.588	1.32442e-26	2	HNRNPU
1.02351e-30	-1.24656	0.027	0.571	1.83762e-26	2	YBX1
1.16877e-30	3.49281	0.787	0.793	2.09841e-26	2	LRTOMT
1.28793e-30	-2.67631	0.06	0.578	2.31234e-26	2	ARF1
1.29476e-30	-2.02705	0.027	0.556	2.32462e-26	2	CD63
1.38885e-30	-1.79954	0.02	0.547	2.49353e-26	2	GSTP1
1.82845e-30	-2.25629	0.013	0.543	3.2828e-26	2	PSMD11
1.97418e-30	-1.54875	0.033	0.575	3.54444e-26	2	S100A6
2.1181e-30	-3.2827	0.067	0.58	3.80284e-26	2	HERPUD1
2.51897e-30	-2.1002	0.073	0.603	4.52257e-26	2	VAPA
2.70399e-30	-1.41328	0.113	0.655	4.85474e-26	2	RPS20
2.86297e-30	-2.30742	0.067	0.59	5.14018e-26	2	SPCS2
3.31097e-30	-1.19342	0.013	0.544	5.94451e-26	2	ATP5L
3.5758e-30	-1.50401	0.093	0.626	6.42e-26	2	HLA-E
3.693e-30	-2.86572	0.053	0.573	6.63041e-26	2	LMNA
4.12017e-30	-1.00579	0.013	0.547	7.39735e-26	2	FUBP1
4.25187e-30	-2.95069	0.047	0.566	7.63381e-26	2	CSDE1
4.64107e-30	-2.79603	0.08	0.594	8.33257e-26	2	ITGB1
5.0991e-30	-2.2206	0.067	0.591	9.15492e-26	2	SF3B1
5.70408e-30	-3.61605	0.153	0.637	1.02411e-25	2	TOB1
6.21593e-30	-2.21653	0.053	0.577	1.11601e-25	2	XIST
6.78934e-30	-2.48248	0.013	0.534	1.21896e-25	2	MCL1
7.44164e-30	-2.27838	0.007	0.529	1.33607e-25	2	CAP1
8.32141e-30	-1.70916	0.033	0.566	1.49403e-25	2	GDI2
8.50319e-30	-2.90775	0.073	0.586	1.52666e-25	2	PSMB4
9.01124e-30	-2.30706	0.047	0.568	1.61788e-25	2	PDCD4
1.6229e-29	-2.18449	0.067	0.584	2.91375e-25	2	UBE2D3
1.65376e-29	-2.55249	0.053	0.572	2.96917e-25	2	NOP58
2.59725e-29	-1.95881	0.053	0.567	4.6631e-25	2	YWHAB
2.91665e-29	2.79431	0.033	0.573	5.23656e-25	2	RPL37
2.9567e-29	-1.00603	0.027	0.551	5.30846e-25	2	RPL26
3.94833e-29	2.93622	0.96	0.932	7.08883e-25	2	KCNQ1OT1
4.44973e-29	-1.84955	0.06	0.588	7.98904e-25	2	SERBP1
5.49446e-29	-1.9167	0.02	0.527	9.86475e-25	2	PSMB1
6.21353e-29	-1.47441	0.02	0.537	1.11558e-24	2	COX6C
6.8705e-29	-1.38004	0.02	0.533	1.23353e-24	2	CLIC1
7.35993e-29	-2.15637	0.047	0.559	1.3214e-24	2	HSPE1
8.85925e-29	-1.92592	0.02	0.527	1.59059e-24	2	SH3BGRL3
9.14487e-29	-1.20976	0.06	0.593	1.64187e-24	2	RBM8A
1.54975e-28	-1.69161	0.027	0.533	2.78243e-24	2	SRSF7
1.60648e-28	-1.82848	0.013	0.519	2.88427e-24	2	PRDX1
1.79644e-28	-2.4772	0.233	0.687	3.22533e-24	2	2022-03-06
1.94755e-28	-1.63521	0.027	0.534	3.49663e-24	2	SSR4
1.98299e-28	-1.49752	0.013	0.526	3.56026e-24	2	PFDN5
2.07838e-28	-1.29032	0.04	0.567	3.73153e-24	2	RPS10
2.10277e-28	-1.05688	0.027	0.544	3.77531e-24	2	AP1G1
2.17698e-28	2.18158	0.727	0.648	3.90855e-24	2	SHOX
2.36311e-28	-1.86073	0.013	0.516	4.24272e-24	2	SEPT7
2.49478e-28	3.31265	0.76	0.769	4.47913e-24	2	XIAP
2.69376e-28	-2.2837	0.04	0.546	4.83637e-24	2	CLK1
2.97339e-28	-2.45912	0.047	0.551	5.33842e-24	2	PTEN
3.01484e-28	-2.97352	0.107	0.596	5.41285e-24	2	DNAJB1
3.11911e-28	-1.40169	0.067	0.596	5.60005e-24	2	RPL21P28
3.19871e-28	-1.62685	0.033	0.542	5.74297e-24	2	WDR43
3.27746e-28	-1.51538	0.013	0.519	5.88435e-24	2	PSME1
3.3772e-28	-3.04416	0.04	0.538	6.06343e-24	2	ARID5B
3.57897e-28	-1.53692	0.007	0.51	6.42569e-24	2	POMP
3.7308e-28	-1.53692	0.02	0.528	6.69827e-24	2	ATP6V1G1
4.12514e-28	-1.37493	0.04	0.561	7.40628e-24	2	EEF1D
4.37737e-28	-1.69057	0.02	0.521	7.85912e-24	2	SRSF11
4.8314e-28	2.29676	0.787	0.8	8.67429e-24	2	DFFA
5.12167e-28	-1.28628	0.013	0.516	9.19545e-24	2	RPL14
5.84965e-28	2.61548	0.753	0.713	1.05025e-23	2	KIN
5.87853e-28	2.63055	0.76	0.763	1.05543e-23	2	PRR11
7.41403e-28	-2.20784	0.027	0.52	1.33112e-23	2	RBMX
7.80729e-28	1.13591	0.06	0.562	1.40172e-23	2	H2AFZ
9.34941e-28	-2.18377	0.027	0.524	1.67859e-23	2	DSTN
1.04159e-27	-1.92087	0.033	0.542	1.87007e-23	2	DAD1
1.22311e-27	-2.28466	0.013	0.517	2.19598e-23	2	ARPC5
1.43944e-27	-2.43069	0.02	0.522	2.58436e-23	2	PGK1
1.69476e-27	-1.08358	0.033	0.528	3.04277e-23	2	EIF4A2
2.11785e-27	-1.31968	0	0.492	3.80238e-23	2	PRR13
2.21713e-27	-2.51735	0.027	0.522	3.98064e-23	2	CD9
2.28807e-27	-2.02634	0.013	0.502	4.108e-23	2	SDC4
2.33715e-27	-1.86431	0.033	0.532	4.19613e-23	2	RHOA
2.6753e-27	-1.51542	0.033	0.536	4.80323e-23	2	EIF2S2
2.69355e-27	-1.41927	0.027	0.519	4.83601e-23	2	RPL29
2.72818e-27	1.60656	0.053	0.549	4.89818e-23	2	LDHB
3.13357e-27	-2.26188	0.013	0.507	5.626e-23	2	APLP2
3.17351e-27	-3.09803	0.127	0.6	5.69771e-23	2	ETNK1
3.35999e-27	-2.33114	0.027	0.514	6.03253e-23	2	DNAJA1
3.42631e-27	-2.16839	0.013	0.504	6.15159e-23	2	PTPRS
3.46786e-27	-1.05952	0.053	0.557	6.22619e-23	2	SUMF2
3.695e-27	3.02335	0.74	0.745	6.63401e-23	2	RAMP2-AS1
5.65316e-27	-1.92963	0.02	0.504	1.01497e-22	2	UBXN4
6.44187e-27	-2.43222	0.013	0.498	1.15657e-22	2	EIF4A3
7.30139e-27	-1.84565	0.013	0.508	1.31089e-22	2	IFI6
8.11159e-27	-1.23194	0	0.484	1.45635e-22	2	ATP5G2
9.10668e-27	-2.60145	0.067	0.549	1.63501e-22	2	TUBA1B
9.86092e-27	-1.88589	0.02	0.507	1.77043e-22	2	TAGLN2
9.86395e-27	-2.39811	0.08	0.565	1.77097e-22	2	CD47
1.04922e-26	-1.77835	0.067	0.563	1.88376e-22	2	NCOR1
1.05169e-26	-1.64705	0.127	0.632	1.88821e-22	2	TNRC6B
1.155e-26	-1.17021	0.033	0.534	2.07368e-22	2	PPIB
1.31378e-26	-1.84373	0.06	0.545	2.35876e-22	2	ARF4
1.3238e-26	-1.49538	0.04	0.532	2.37676e-22	2	ZFP36L2
1.33558e-26	-1.46169	0.013	0.503	2.39791e-22	2	PDIA4
1.37885e-26	-1.61334	0.033	0.528	2.47558e-22	2	HNRNPDL
1.65142e-26	2.99449	0.74	0.748	2.96496e-22	2	PDE4C
1.68515e-26	-1.53385	0.007	0.486	3.02552e-22	2	EEF1B2
1.95094e-26	-1.90568	0.013	0.494	3.50271e-22	2	HSBP1
1.97116e-26	-2.10352	0.02	0.498	3.53902e-22	2	HNRNPM
2.03512e-26	-1.92619	0.007	0.485	3.65385e-22	2	CCNL1
2.22424e-26	2.45361	0.753	0.752	3.9934e-22	2	CYP4V2
2.23079e-26	-1.03107	0.047	0.546	4.00516e-22	2	RPS23
2.81255e-26	-1.54222	0.013	0.499	5.04966e-22	2	HSPB1
3.20427e-26	-1.74134	0.033	0.512	5.75295e-22	2	PSMB6
3.30713e-26	-2.19869	0.047	0.522	5.93762e-22	2	TAX1BP1
3.43912e-26	-1.83196	0.033	0.513	6.1746e-22	2	EWSR1
3.5774e-26	-2.02003	0.013	0.489	6.42286e-22	2	GHITM
3.96531e-26	-1.59633	0.047	0.523	7.11931e-22	2	C4orf3
4.09489e-26	-1.88184	0.02	0.502	7.35196e-22	2	PRDX2
4.16373e-26	-2.66146	0.067	0.552	7.47556e-22	2	NAMPT
4.25893e-26	-2.05862	0.04	0.517	7.64648e-22	2	MARCKS
4.40157e-26	2.55228	0.74	0.748	7.90259e-22	2	TLCD2
4.67801e-26	-1.51753	0.027	0.513	8.3989e-22	2	ATP1B1
5.00411e-26	-1.75983	0.053	0.542	8.98438e-22	2	NCL
5.06996e-26	-1.62814	0.033	0.515	9.10261e-22	2	RPL7A
5.47145e-26	-2.28686	0.08	0.566	9.82345e-22	2	PDIA6
5.80866e-26	-3.0654	0.053	0.528	1.04289e-21	2	TSC22D1
5.8614e-26	-3.00849	0.127	0.592	1.05236e-21	2	DNAJC3
6.22339e-26	-2.31118	0.033	0.507	1.11735e-21	2	PRDX3
6.52038e-26	-2.65622	0.033	0.509	1.17067e-21	2	RAP2B
6.84253e-26	-2.03279	0.053	0.522	1.22851e-21	2	RAB1A
7.77469e-26	-2.51199	0.06	0.527	1.39587e-21	2	ILF2
7.93231e-26	-1.08967	0.013	0.492	1.42417e-21	2	TRMT112
9.06161e-26	-2.18698	0.167	0.626	1.62692e-21	2	TMED10
9.30972e-26	-2.16547	0.013	0.482	1.67147e-21	2	ZFP36
9.61796e-26	-4.44027	0.153	0.605	1.72681e-21	2	FOS
9.80076e-26	-1.77706	0.04	0.517	1.75963e-21	2	FKBP1A
9.8809e-26	-1.13085	0.02	0.505	1.77402e-21	2	LGALS1
1.13711e-25	-2.01894	0.04	0.508	2.04157e-21	2	SUMO1
1.18246e-25	-1.23794	0.093	0.598	2.12299e-21	2	KMT2E
1.20591e-25	-2.04928	0.027	0.501	2.16509e-21	2	PAIP2
1.32976e-25	-1.92565	0.033	0.507	2.38745e-21	2	EIF3E
1.33927e-25	3.01225	0.733	0.721	2.40452e-21	2	TAF8
2.13821e-25	-2.10479	0.047	0.518	3.83895e-21	2	PAN3
2.26465e-25	4.04147	0.807	0.829	4.06596e-21	2	METTL21A
2.3442e-25	-1.76065	0.013	0.482	4.20878e-21	2	MYH9
2.57405e-25	-2.629	0.08	0.548	4.62144e-21	2	DUSP1
2.59656e-25	-1.157	0.027	0.499	4.66187e-21	2	DBI
2.86693e-25	-2.05453	0.033	0.495	5.14728e-21	2	MATR3
2.89168e-25	2.13119	0.047	0.515	5.19172e-21	2	SEPT2
2.92958e-25	2.94578	0.747	0.782	5.25976e-21	2	CCDC142
3.22508e-25	-1.53128	0.04	0.509	5.7903e-21	2	PPP6R3
3.42007e-25	-1.43399	0.027	0.492	6.1404e-21	2	EIF1AX
3.55057e-25	-1.18998	0.027	0.498	6.37469e-21	2	ENSA
3.86414e-25	-1.92703	0.06	0.526	6.93768e-21	2	DNAJB6
3.92934e-25	-1.54713	0.007	0.468	7.05473e-21	2	NUPR1
4.11618e-25	-1.44041	0	0.462	7.39019e-21	2	SNRPB
4.11618e-25	-1.48913	0	0.462	7.39019e-21	2	RPL21
4.74682e-25	-1.19682	0	0.461	8.52245e-21	2	NDUFB8
4.86434e-25	-2.8554	0.02	0.479	8.73344e-21	2	PPP1R15A
4.96791e-25	-1.01381	0.007	0.474	8.91939e-21	2	SOD1
5.70179e-25	-1.22873	0.027	0.497	1.0237e-20	2	DDX18
5.8051e-25	1.95552	0.02	0.494	1.04225e-20	2	NUTF2
6.12141e-25	-3.18477	0.193	0.641	1.09904e-20	2	SOX4
6.12685e-25	-1.76557	0.007	0.466	1.10001e-20	2	IFRD1
6.19263e-25	-1.448	0.033	0.496	1.11182e-20	2	UBE2B
6.30868e-25	-1.64801	0.02	0.481	1.13266e-20	2	SSR2
6.30894e-25	-1.35061	0	0.459	1.13271e-20	2	LAMTOR5
6.73431e-25	-1.15213	0.193	0.715	1.20908e-20	2	UBA52
7.69258e-25	-2.0677	0.047	0.507	1.38113e-20	2	TRAM1
7.70475e-25	-2.01296	0.04	0.499	1.38331e-20	2	ANXA5
8.15273e-25	2.74415	0.74	0.772	1.46374e-20	2	GNE
9.20657e-25	-1.58462	0.02	0.476	1.65295e-20	2	RAB7A
1.01731e-24	-2.40686	0.04	0.499	1.82647e-20	2	PTP4A1
1.05298e-24	-1.90989	0.133	0.598	1.89052e-20	2	PRKAR1A
1.11053e-24	-2.2522	0.053	0.507	1.99385e-20	2	ATRX
1.11726e-24	-1.32607	0.013	0.469	2.00592e-20	2	ANAPC11
1.23013e-24	-2.01628	0.027	0.488	2.20858e-20	2	ATP5C1
1.23078e-24	-2.44155	0.013	0.467	2.20973e-20	2	YPEL5
1.30451e-24	-2.24742	0.047	0.503	2.34212e-20	2	TTC3
1.37106e-24	-1.2067	0.007	0.464	2.4616e-20	2	WDR83OS
1.37838e-24	-2.15578	0.08	0.532	2.47474e-20	2	ATP5B
1.43811e-24	-1.51841	0.047	0.524	2.58198e-20	2	NBPF10
1.50114e-24	-1.42382	0.007	0.466	2.69515e-20	2	ATP5O
1.60349e-24	-1.94617	0.007	0.464	2.8789e-20	2	STRN3
1.69348e-24	-1.5156	0.013	0.466	3.04047e-20	2	ARPC3
1.7244e-24	-1.50707	0.007	0.46	3.09599e-20	2	CHD2
1.74891e-24	-2.63866	0.007	0.459	3.14e-20	2	PARK7
1.79162e-24	-1.55363	0.033	0.492	3.21667e-20	2	PEBP1
1.81299e-24	-1.2846	0.007	0.459	3.25505e-20	2	NEDD8
1.89862e-24	-2.34166	0.073	0.526	3.40878e-20	2	RPN2
1.9158e-24	-1.94067	0.067	0.517	3.43962e-20	2	XRCC6
1.9401e-24	-2.4412	0.027	0.485	3.48325e-20	2	SPINT2
2.09073e-24	-1.37438	0.033	0.499	3.7537e-20	2	C2orf68
2.17463e-24	-2.51425	0.04	0.492	3.90433e-20	2	IER2
2.29597e-24	-2.54459	0.16	0.614	4.12218e-20	2	SKIL
2.29612e-24	-1.20571	0.027	0.488	4.12245e-20	2	GNG5
3.45686e-24	-2.13533	0.013	0.468	6.20644e-20	2	VCP
3.49788e-24	-1.2953	0.027	0.49	6.2801e-20	2	BSG
3.5076e-24	3.65614	0.76	0.765	6.29754e-20	2	FOXK1
3.53238e-24	-1.05888	0.013	0.47	6.34203e-20	2	PRPF39
3.75966e-24	-3.67127	0.033	0.482	6.7501e-20	2	KRT8
3.8922e-24	-2.21437	0.02	0.468	6.98805e-20	2	TM9SF2
4.06415e-24	-2.25576	0.033	0.484	7.29677e-20	2	BZW1
4.72468e-24	-1.82701	0.02	0.475	8.48268e-20	2	SLC38A2
4.72716e-24	-1.98996	0.067	0.522	8.48714e-20	2	ARL6IP5
4.81504e-24	-2.18222	0.033	0.479	8.64493e-20	2	PSMD4
5.07103e-24	-2.61639	0.047	0.494	9.10452e-20	2	TMEM123
5.23903e-24	-1.50174	0.027	0.474	9.40616e-20	2	CCNI
5.38548e-24	-1.95599	0.047	0.496	9.66908e-20	2	KIF5B
5.3998e-24	-1.10513	0.02	0.475	9.6948e-20	2	GPX4
6.1008e-24	-1.55057	0.02	0.472	1.09534e-19	2	FOXP1
7.66942e-24	-1.23544	0.027	0.481	1.37697e-19	2	LUC7L3
7.87384e-24	-1.40638	0	0.444	1.41367e-19	2	DYNLT1
8.55254e-24	-1.18518	0.02	0.475	1.53552e-19	2	COPG1
9.10069e-24	-1.95266	0.02	0.465	1.63394e-19	2	PSMA2
9.11905e-24	-2.69972	0.093	0.535	1.63723e-19	2	INSR
1.07091e-23	-2.63513	0.02	0.466	1.92272e-19	2	JUNB
1.28782e-23	-2.84111	0.007	0.448	2.31216e-19	2	MAGED2
1.38079e-23	-1.97196	0.013	0.46	2.47907e-19	2	RAB10
1.39875e-23	-2.05422	0.04	0.484	2.51132e-19	2	RPN1
1.44971e-23	-1.7957	0.027	0.474	2.6028e-19	2	RAB2A
1.64871e-23	-1.8001	0.013	0.459	2.96009e-19	2	CD46
1.79486e-23	-1.59354	0.02	0.464	3.2225e-19	2	TMEM50A
1.85641e-23	2.27718	0.713	0.706	3.333e-19	2	FBXL18
1.88981e-23	-1.73428	0.027	0.464	3.39296e-19	2	PCNP
1.97921e-23	3.04379	0.753	0.764	3.55347e-19	2	PHACTR4
2.01228e-23	-2.59248	0.107	0.546	3.61285e-19	2	GLUL
2.13246e-23	-1.8049	0.04	0.483	3.82861e-19	2	P4HB
2.22977e-23	-1.5846	0.02	0.462	4.00332e-19	2	SRI
2.34624e-23	-1.5378	0.047	0.514	4.21244e-19	2	GUK1
2.65891e-23	-1.4528	0.027	0.48	4.77381e-19	2	KTN1
2.7207e-23	-1.94459	0.027	0.469	4.88474e-19	2	SEC31A
3.03863e-23	-1.70732	0.033	0.477	5.45556e-19	2	ECH1
3.2134e-23	-1.7407	0.027	0.469	5.76934e-19	2	CBX3
3.31618e-23	1.52179	0.767	0.778	5.95387e-19	2	LYZ
3.72205e-23	-1.56698	0.027	0.473	6.68257e-19	2	PRDX5
4.30204e-23	2.30918	0.74	0.773	7.72389e-19	2	PPM1K
4.45466e-23	-1.13445	0.033	0.482	7.9979e-19	2	UQCR10
4.47954e-23	-3.40515	0.087	0.551	8.04257e-19	2	HMGCS1
4.48129e-23	-2.7996	0.007	0.44	8.04572e-19	2	JUN
4.522e-23	-1.63129	0.013	0.447	8.11879e-19	2	ATRAID
4.84669e-23	-1.17327	0.02	0.458	8.70175e-19	2	GAS5
5.51083e-23	-1.08008	0.033	0.476	9.89415e-19	2	RAP1B
5.87324e-23	-2.01633	0.027	0.458	1.05448e-18	2	H1F0
6.75158e-23	-1.89977	0.02	0.454	1.21218e-18	2	IFNGR1
7.06542e-23	-1.1764	0.013	0.453	1.26853e-18	2	LY6E
7.60944e-23	-1.39572	0.08	0.537	1.3662e-18	2	HSPD1
7.78812e-23	-1.49486	0.007	0.437	1.39828e-18	2	SLC25A6
8.05244e-23	-1.24232	0	0.43	1.44573e-18	2	SNRPG
8.05244e-23	-1.67359	0	0.43	1.44573e-18	2	GNL3
8.10422e-23	-1.47011	0.107	0.561	1.45503e-18	2	USP22
8.42517e-23	-2.83994	0.1	0.532	1.51265e-18	2	SDCBP
9.02786e-23	-1.37936	0.013	0.452	1.62086e-18	2	CDV3
9.86636e-23	-1.4057	0.033	0.475	1.77141e-18	2	ATP6V0E1
1.0011e-22	-1.57921	0.013	0.447	1.79738e-18	2	EIF3H
1.00285e-22	-3.28725	0.027	0.462	1.80052e-18	2	KRT19
1.18606e-22	2.63895	0.733	0.732	2.12946e-18	2	LAIR1
1.27134e-22	-1.89067	0.02	0.449	2.28257e-18	2	EID1
1.27901e-22	-2.39096	0.06	0.488	2.29633e-18	2	PPT1
1.29374e-22	-1.48566	0.013	0.442	2.32278e-18	2	EMC4
1.32088e-22	-1.18078	0.007	0.434	2.37151e-18	2	NDUFV2
1.32556e-22	-1.12662	0.02	0.458	2.37991e-18	2	CIRBP
1.37907e-22	-1.48473	0.033	0.468	2.47599e-18	2	RTN3
1.45129e-22	-2.21817	0.04	0.468	2.60564e-18	2	G3BP1
1.80175e-22	-1.48539	0.013	0.448	3.23486e-18	2	PRKDC
1.95862e-22	-1.13111	0.02	0.448	3.5165e-18	2	ATP5G1
2.36021e-22	-1.85713	0.013	0.444	4.23751e-18	2	ACTR3
2.39842e-22	-1.76979	0.013	0.439	4.30612e-18	2	IQGAP1
2.50732e-22	-1.74023	0.02	0.449	4.50165e-18	2	AP2M1
3.07232e-22	-1.69307	0.1	0.527	5.51605e-18	2	NFIB
3.10842e-22	-1.4543	0.007	0.428	5.58085e-18	2	ATP6V0B
3.15881e-22	-1.05364	0.027	0.463	5.67133e-18	2	KPNB1
3.26674e-22	1.61181	0.053	0.491	5.8651e-18	2	XRCC5
3.4705e-22	-1.72276	0.007	0.428	6.23093e-18	2	TMED9
3.65131e-22	-1.70588	0.02	0.451	6.55556e-18	2	ADIPOR1
4.3348e-22	-1.08362	0.007	0.426	7.7827e-18	2	LAMTOR4
4.40257e-22	-1.15699	0.053	0.505	7.90437e-18	2	NDUFB2
5.08512e-22	-1.44453	0.027	0.458	9.12983e-18	2	PRPF40A
5.42665e-22	-1.14551	0.02	0.448	9.74301e-18	2	CSTB
5.5128e-22	2.75023	0.707	0.728	9.89768e-18	2	KREMEN1
6.01918e-22	-2.21731	0.027	0.447	1.08068e-17	2	SLC3A2
6.33848e-22	-1.32609	0.033	0.469	1.13801e-17	2	RUFY3
6.86309e-22	-1.69558	0.053	0.492	1.2322e-17	2	BCLAF1
7.13451e-22	-1.05067	0.013	0.435	1.28093e-17	2	ARID1B
7.26836e-22	-1.55517	0.007	0.424	1.30496e-17	2	FOSB
7.52134e-22	-1.35286	0.007	0.425	1.35038e-17	2	TROVE2
7.85747e-22	-1.87657	0.013	0.432	1.41073e-17	2	BUB3
7.99787e-22	-1.67643	0.033	0.451	1.43594e-17	2	PDCD6
8.16257e-22	-1.37909	0.013	0.437	1.46551e-17	2	NDUFB6
8.3389e-22	-1.09796	0.007	0.426	1.49717e-17	2	ATP5H
8.58502e-22	-1.15146	0.14	0.602	1.54135e-17	2	WSB1
9.8299e-22	-1.95377	0.013	0.428	1.76486e-17	2	EIF3L
1.07241e-21	-1.81191	0.007	0.422	1.9254e-17	2	VPS35
1.28086e-21	2.6124	0.727	0.752	2.29966e-17	2	IKZF3
1.33377e-21	2.4153	0.707	0.744	2.39465e-17	2	PRICKLE2-AS3
1.57526e-21	-1.30863	0.007	0.425	2.82822e-17	2	VAMP8
1.70497e-21	-1.83205	0.033	0.448	3.06111e-17	2	EIF4H
1.73725e-21	-1.22684	0.02	0.444	3.11905e-17	2	MRPL51
1.75111e-21	-1.56258	0.2	0.642	3.14394e-17	2	GLG1
1.78982e-21	-1.67896	0.013	0.425	3.21344e-17	2	CSNK1A1
1.8682e-21	-2.48731	0.08	0.523	3.35417e-17	2	PCMTD1
1.97495e-21	-1.50397	0.047	0.468	3.54582e-17	2	MIER1
1.97556e-21	-1.51756	0.007	0.418	3.54692e-17	2	SBDS
2.18148e-21	-1.39377	0.02	0.437	3.91663e-17	2	ABI1
2.25094e-21	-1.97157	0.053	0.472	4.04133e-17	2	PSME2
2.35322e-21	-1.55193	0.027	0.441	4.22497e-17	2	ANXA7
2.57959e-21	-1.8075	0.047	0.471	4.63139e-17	2	ST13
2.71514e-21	-1.47956	0.013	0.43	4.87476e-17	2	CCT5
2.8019e-21	-1.59211	0.093	0.521	5.03054e-17	2	GNAI3
2.80366e-21	-1.44256	0.027	0.445	5.03368e-17	2	CPNE1
3.17948e-21	-1.97888	0.04	0.452	5.70844e-17	2	MDH1
3.18802e-21	-2.21948	0.173	0.589	5.72376e-17	2	ELMSAN1
3.40436e-21	-1.5903	0.027	0.435	6.11219e-17	2	SDHD
3.43146e-21	-2.85446	0.127	0.546	6.16084e-17	2	TLK1
3.67987e-21	-1.39589	0.04	0.464	6.60684e-17	2	HMGN3
3.88639e-21	-1.63022	0.027	0.437	6.97763e-17	2	UBE2L3
3.93012e-21	-1.55696	0.02	0.43	7.05615e-17	2	AK2
3.96211e-21	1.64597	0.007	0.419	7.11357e-17	2	SQSTM1
4.03619e-21	-1.90218	0.033	0.441	7.24657e-17	2	CAPZA2
4.27429e-21	-1.34073	0.007	0.415	7.67405e-17	2	PPP1CA
4.50261e-21	-2.21276	0.04	0.452	8.08398e-17	2	PON2
4.92589e-21	-1.63655	0.027	0.438	8.84395e-17	2	HNRNPR
4.92954e-21	-1.39001	0.033	0.454	8.85049e-17	2	U2SURP
4.96414e-21	-1.60974	0.04	0.458	8.91262e-17	2	HNRNPA1P10
5.266e-21	-1.66111	0.02	0.429	9.45457e-17	2	CDK5RAP3
5.72291e-21	-1.1926	0.04	0.456	1.02749e-16	2	ZNF706
6.23323e-21	-1.22992	0.027	0.444	1.11911e-16	2	KDELR2
6.61863e-21	-1.7735	0.013	0.421	1.18831e-16	2	PSMA4
6.64574e-21	-1.41875	0.013	0.416	1.19318e-16	2	DNAJC8
7.23267e-21	2.50125	0.76	0.782	1.29855e-16	2	PNPT1
7.38646e-21	-1.48463	0.007	0.409	1.32616e-16	2	PSMA6
7.59468e-21	-2.62641	0.053	0.467	1.36355e-16	2	TUBA1A
7.68213e-21	1.19982	0.207	0.823	1.37925e-16	2	MTRNR2L10
8.1104e-21	-1.05655	0	0.401	1.45614e-16	2	NDUFA6
8.25584e-21	-2.23306	0.027	0.429	1.48225e-16	2	DPYSL2
8.38149e-21	-2.30893	0.02	0.424	1.50481e-16	2	MLF2
8.46266e-21	-1.69106	0.013	0.418	1.51939e-16	2	PNRC2
8.53658e-21	1.83825	0.153	0.717	1.53266e-16	2	MIR4461
8.72432e-21	-1.0305	0.033	0.445	1.56636e-16	2	DYNLL1
8.74616e-21	-3.52586	0.08	0.48	1.57028e-16	2	ANXA1
8.78142e-21	-1.42222	0.007	0.412	1.57662e-16	2	BUD31
9.22174e-21	-1.39318	0	0.4	1.65567e-16	2	CCNL2
9.22174e-21	-1.44476	0	0.4	1.65567e-16	2	GTF3C6
1.01556e-20	-1.35148	0.033	0.457	1.82334e-16	2	HYPK
1.08411e-20	-1.12983	0.067	0.489	1.94641e-16	2	SSB
1.14867e-20	-1.69145	0.14	0.573	2.06233e-16	2	FKBP9
1.23034e-20	-1.59442	0.033	0.439	2.20895e-16	2	NDUFA5
1.24676e-20	-1.54684	0.02	0.421	2.23844e-16	2	BCAP31
1.30425e-20	-1.15895	0.013	0.42	2.34165e-16	2	NPIPB5
1.38439e-20	-1.0223	0.02	0.427	2.48553e-16	2	CAPZB
1.40785e-20	-1.58431	0.027	0.432	2.52766e-16	2	TCEA1
1.46183e-20	-2.96828	0.053	0.459	2.62457e-16	2	TM4SF1
1.50097e-20	-1.19074	0.02	0.428	2.69484e-16	2	KIAA1217
1.54153e-20	-1.89439	0.027	0.43	2.76767e-16	2	LITAF
1.55346e-20	-1.15305	0.007	0.405	2.78909e-16	2	TIMM23
1.57411e-20	-1.51261	0.013	0.414	2.82616e-16	2	MBNL1
1.68204e-20	-1.65708	0.007	0.408	3.01994e-16	2	ATP1A1
1.72324e-20	-1.418	0.053	0.465	3.0939e-16	2	ARID4B
1.81442e-20	-1.67039	0.027	0.427	3.25761e-16	2	CCT6A
1.89003e-20	-1.36904	0.06	0.47	3.39337e-16	2	STRAP
2.12139e-20	-1.6833	0.027	0.422	3.80874e-16	2	MRFAP1
2.13515e-20	-1.39537	0.027	0.43	3.83345e-16	2	VDAC2
2.15417e-20	-1.77239	0.013	0.409	3.8676e-16	2	TARDBP
2.27215e-20	-3.19173	0.073	0.475	4.07941e-16	2	VIM
2.33372e-20	-1.21063	0.013	0.413	4.18997e-16	2	AUP1
2.39702e-20	-1.14325	0.027	0.432	4.30362e-16	2	TOMM5
2.48972e-20	-2.43734	0.053	0.455	4.47004e-16	2	RIN2
2.49284e-20	-2.03914	0.047	0.45	4.47565e-16	2	CLIC4
2.58492e-20	-2.54675	0.007	0.402	4.64096e-16	2	NKTR
2.70743e-20	2.61064	0.687	0.656	4.86092e-16	2	KDELC2
2.88962e-20	-1.24145	0.013	0.407	5.18802e-16	2	PRMT1
2.99443e-20	-1.39099	0.007	0.4	5.37619e-16	2	NPC2
3.19104e-20	-1.85503	0.027	0.422	5.7292e-16	2	CCDC47
3.97224e-20	-1.19418	0.02	0.415	7.13175e-16	2	ISCU
4.0799e-20	-1.38773	0.033	0.438	7.32505e-16	2	ATP5G3
4.44806e-20	-1.74525	0.02	0.422	7.98604e-16	2	NDUFC1
4.52421e-20	-1.3811	0.007	0.4	8.12277e-16	2	PRMT2
4.60328e-20	-2.52122	0.013	0.403	8.26473e-16	2	IFITM1
4.81513e-20	-1.47938	0	0.389	8.64509e-16	2	H3F3A
4.87838e-20	-1.23894	0.013	0.411	8.75864e-16	2	YTHDF2
4.95671e-20	-1.45826	0.013	0.41	8.89927e-16	2	SYNCRIP
4.96847e-20	-1.3244	0.013	0.404	8.92039e-16	2	PHB
5.08111e-20	-1.37327	0.04	0.441	9.12263e-16	2	SMARCA5
5.62983e-20	1.34929	0.773	0.698	1.01078e-15	2	AXL
5.67314e-20	-1.30153	0.013	0.406	1.01856e-15	2	EML4
5.74116e-20	-1.25582	0.053	0.457	1.03077e-15	2	PTGES3
6.01703e-20	-1.54921	0.013	0.404	1.0803e-15	2	EIF3M
6.05282e-20	-1.41916	0.013	0.402	1.08672e-15	2	C1QBP
6.19238e-20	-1.73673	0	0.388	1.11178e-15	2	TMEM30A
6.57123e-20	-2.31557	0.147	0.541	1.1798e-15	2	CALU
7.02046e-20	-1.0689	0	0.387	1.26045e-15	2	UQCRH
7.09252e-20	-1.80886	0.033	0.428	1.27339e-15	2	SLC25A3
7.30052e-20	-1.36266	0.14	0.575	1.31074e-15	2	SARS
7.34459e-20	-1.39564	0.013	0.402	1.31865e-15	2	NUP50
8.40465e-20	-1.64495	0.047	0.442	1.50897e-15	2	SERINC5
8.64644e-20	-2.04782	0.027	0.42	1.55238e-15	2	IVNS1ABP
8.72269e-20	-1.69702	0.047	0.45	1.56607e-15	2	BCL10
8.85503e-20	-1.794	0.013	0.4	1.58983e-15	2	TPM1
9.02883e-20	-1.2307	0.007	0.398	1.62104e-15	2	PSMA3
9.11139e-20	-1.07129	0.013	0.398	1.63586e-15	2	PSMD8
9.4156e-20	-1.30327	0.033	0.429	1.69048e-15	2	SRSF1
9.68637e-20	-1.5138	0.1	0.503	1.73909e-15	2	MYADM
1.02193e-19	-1.01086	0	0.384	1.83477e-15	2	PFDN2
1.02675e-19	-1.74316	0.013	0.399	1.84343e-15	2	SYNGR2
1.02716e-19	-1.85353	0.027	0.414	1.84417e-15	2	CTNNA1
1.03896e-19	-1.15218	0.013	0.4	1.86535e-15	2	PRELID1
1.04678e-19	-1.82531	0.033	0.427	1.87939e-15	2	TCP1
1.09307e-19	-1.81168	0.033	0.429	1.96249e-15	2	TPR
1.14457e-19	-1.45418	0.02	0.406	2.05497e-15	2	LMAN2
1.14574e-19	-1.77049	0.013	0.398	2.05706e-15	2	NFE2L2
1.20901e-19	2.38842	0.72	0.755	2.17065e-15	2	IVD
1.24363e-19	-1.98016	0.06	0.445	2.23282e-15	2	CCT3
1.26741e-19	-1.60497	0.007	0.392	2.27551e-15	2	PPP2CA
1.31742e-19	-1.69559	0.04	0.432	2.3653e-15	2	HNRNPF
1.44265e-19	-1.78132	0.013	0.396	2.59014e-15	2	ATP6AP1
1.46341e-19	-1.78084	0.013	0.396	2.62741e-15	2	NDUFA9
1.55003e-19	-2.05653	0.027	0.418	2.78292e-15	2	HIF1A
1.57323e-19	-1.94618	0.047	0.445	2.82457e-15	2	ANKRD36
1.58719e-19	-1.4391	0.073	0.464	2.84964e-15	2	TMCO1
1.64834e-19	-1.58344	0.02	0.402	2.95942e-15	2	EIF2S1
1.66125e-19	-1.44129	0.033	0.418	2.98261e-15	2	ILF3
1.83747e-19	2.37395	0.727	0.775	3.29899e-15	2	UGGT1
1.92544e-19	3.3856	0.687	0.734	3.45693e-15	2	C21orf62
2.03226e-19	3.15211	0.92	0.907	3.64871e-15	2	UGDH-AS1
2.08731e-19	-1.43688	0.033	0.426	3.74755e-15	2	THOC2
2.1059e-19	-1.03776	0.013	0.401	3.78094e-15	2	ATPIF1
2.16515e-19	-1.50361	0.033	0.425	3.88731e-15	2	OGT
2.18535e-19	2.85093	0.707	0.756	3.92358e-15	2	TRAF3IP2
2.19711e-19	2.47686	0.167	0.574	3.94469e-15	2	NUDC
2.2771e-19	-1.39348	0.02	0.403	4.0883e-15	2	RSRC2
2.28126e-19	-1.40643	0.013	0.398	4.09577e-15	2	TBCB
2.6468e-19	-1.75495	0.04	0.436	4.75207e-15	2	UBA6
2.6831e-19	-2.00967	0.047	0.443	4.81723e-15	2	DEK
2.80139e-19	-1.82597	0.013	0.393	5.02962e-15	2	HDLBP
2.83797e-19	2.40947	0.027	0.42	5.09528e-15	2	WASF2
2.90412e-19	-1.24121	0.007	0.385	5.21405e-15	2	RAB8A
2.93168e-19	4.57476	0.033	0.438	5.26353e-15	2	DCUN1D1
3.01548e-19	-1.26147	0.013	0.394	5.414e-15	2	PSMB7
3.06541e-19	-1.41351	0.02	0.405	5.50364e-15	2	PUF60
3.11983e-19	-1.14198	0.033	0.422	5.60134e-15	2	BRD2
3.12182e-19	-2.68504	0	0.377	5.60492e-15	2	ARHGDIB
3.42076e-19	-1.98096	0.053	0.448	6.14162e-15	2	CACYBP
3.48531e-19	-1.44946	0.02	0.402	6.25753e-15	2	BBX
3.97379e-19	-1.57946	0.04	0.426	7.13454e-15	2	SMARCE1
3.9848e-19	-1.45159	0.013	0.39	7.15431e-15	2	TMEM230
3.99214e-19	-1.90116	0.02	0.395	7.16749e-15	2	ACP1
4.56958e-19	-1.64588	0.007	0.384	8.20422e-15	2	VPS26A
4.97961e-19	-1.73898	0.007	0.381	8.94039e-15	2	PTTG1IP
5.10378e-19	-1.56395	0.033	0.425	9.16333e-15	2	GOLGB1
5.59399e-19	-1.71636	0.007	0.381	1.00434e-14	2	TAF7
6.10461e-19	-1.48347	0.007	0.379	1.09602e-14	2	WDR1
6.28474e-19	2.53356	0.7	0.739	1.12836e-14	2	SPN
6.42702e-19	1.42001	0.253	0.848	1.15391e-14	2	MTRNR2L1
6.5564e-19	-1.09338	0.033	0.415	1.17714e-14	2	ZRANB2
6.88039e-19	-1.14049	0.027	0.412	1.2353e-14	2	RNPS1
7.34391e-19	-1.37329	0.04	0.422	1.31853e-14	2	OSTC
7.37602e-19	-1.4561	0.027	0.406	1.32429e-14	2	VPS29
7.38686e-19	-1.27151	0.013	0.391	1.32624e-14	2	CHMP2A
7.99248e-19	-1.50844	0.007	0.378	1.43497e-14	2	MAPRE1
8.17114e-19	-1.78735	0.02	0.394	1.46705e-14	2	JAK1
8.35221e-19	-2.05495	0.06	0.458	1.49956e-14	2	RREB1
8.76361e-19	-1.37446	0.02	0.392	1.57342e-14	2	SCP2
8.81554e-19	-1.581	0.013	0.386	1.58274e-14	2	CCT2
9.2289e-19	-2.15122	0.007	0.382	1.65696e-14	2	SEC61G
9.27443e-19	-2.45532	0.02	0.396	1.66513e-14	2	HSPA1B
9.68324e-19	-1.10638	0.013	0.386	1.73853e-14	2	UBAP2L
1.07364e-18	-1.50319	0.407	0.749	1.92762e-14	2	TSPYL1
1.10217e-18	-2.09883	0.053	0.439	1.97883e-14	2	HSPA1A
1.1409e-18	-1.79871	0.013	0.382	2.04837e-14	2	SH3BGRL
1.21359e-18	-1.23575	0.02	0.391	2.17888e-14	2	RHEB
1.23148e-18	-1.60344	0.04	0.419	2.21099e-14	2	CAPN2
1.28697e-18	-1.38893	0.013	0.382	2.31063e-14	2	ERGIC3
1.37699e-18	-3.05007	0.04	0.412	2.47224e-14	2	TACSTD2
1.38197e-18	-1.87264	0.033	0.408	2.4812e-14	2	PIP4K2A
1.41045e-18	-1.28945	0.04	0.418	2.53232e-14	2	RAB18
1.41875e-18	-1.18658	0.027	0.403	2.54723e-14	2	RANBP2
1.57725e-18	-1.66699	0.007	0.375	2.83179e-14	2	NEMF
1.58595e-18	2.71171	0.693	0.729	2.84741e-14	2	LRRC57
1.65992e-18	-2.2869	0.027	0.394	2.98023e-14	2	TPD52
1.69948e-18	-1.66289	0.027	0.397	3.05124e-14	2	LARP4B
1.71523e-18	-1.40358	0.027	0.397	3.07952e-14	2	PSMA1
1.78581e-18	3.29098	0.68	0.721	3.20625e-14	2	FDPSP2
1.80902e-18	-2.04199	0.007	0.374	3.24791e-14	2	HNRNPH3
1.86736e-18	-2.66781	0.053	0.423	3.35266e-14	2	KRT18
1.97345e-18	-2.19447	0.02	0.396	3.54313e-14	2	AHNAK
1.98623e-18	-2.32979	0.047	0.422	3.56608e-14	2	ARRDC3
1.98975e-18	-3.24162	0.033	0.414	3.5724e-14	2	OS9
2.05e-18	-1.30011	0.04	0.422	3.68056e-14	2	NFIA
2.09857e-18	-1.68184	0.013	0.379	3.76778e-14	2	CCT7
2.12391e-18	-1.07014	0.02	0.392	3.81327e-14	2	ENY2
2.15992e-18	1.49121	0.227	0.813	3.87792e-14	2	MTRNR2L6
2.18675e-18	2.05626	0.693	0.733	3.92609e-14	2	ZNF264
2.19322e-18	-1.25165	0.007	0.374	3.93771e-14	2	BCCIP
2.44245e-18	-1.28336	0.007	0.37	4.38517e-14	2	ADI1
2.45157e-18	1.45724	0.687	0.722	4.40155e-14	2	PIGX
2.6232e-18	-2.80432	0.113	0.498	4.70969e-14	2	TRPS1
2.63373e-18	3.04535	0.007	0.376	4.72859e-14	2	COX7A2L
2.70163e-18	-1.05057	0.013	0.378	4.85051e-14	2	TRAPPC3
2.76345e-18	-1.52879	0.02	0.385	4.96149e-14	2	SEL1L
2.81237e-18	-1.33403	0.047	0.431	5.04934e-14	2	HNRNPA3
2.92848e-18	-1.71694	0.06	0.438	5.25779e-14	2	RC3H1
2.93409e-18	-1.39094	0.02	0.388	5.26786e-14	2	GPX1
2.95873e-18	-1.31685	0.02	0.388	5.31211e-14	2	ACTN4
3.02507e-18	-1.34584	0.033	0.404	5.43121e-14	2	COPS6
3.36192e-18	-1.25818	0.04	0.419	6.03599e-14	2	HBS1L
3.46583e-18	-1.25299	0.02	0.389	6.22256e-14	2	IST1
3.47071e-18	-1.59354	0.027	0.4	6.23132e-14	2	MYC
3.51686e-18	3.78499	0.68	0.724	6.31416e-14	2	ZNF526
3.59428e-18	-1.83814	0.027	0.39	6.45316e-14	2	SEC61A1
3.92532e-18	-1.61183	0.047	0.418	7.04752e-14	2	TFG
4.03778e-18	-1.19466	0.153	0.557	7.24943e-14	2	ZFAND5
4.13443e-18	-1.99549	0.02	0.384	7.42296e-14	2	PERP
4.13544e-18	-1.51345	0.013	0.374	7.42477e-14	2	CCT4
4.20954e-18	2.03989	0.7	0.766	7.5578e-14	2	POLH
4.2587e-18	2.42885	0.68	0.726	7.64607e-14	2	KIF18B
4.27034e-18	-1.27975	0.02	0.382	7.66696e-14	2	MDH2
4.60711e-18	-1.25086	0.02	0.384	8.27161e-14	2	N4BP2L2
4.64627e-18	-1.23095	0.013	0.379	8.34191e-14	2	CYC1
5.19717e-18	-1.17296	0.027	0.397	9.331e-14	2	NEAT1
5.23036e-18	-1.1918	0.013	0.372	9.3906e-14	2	NDUFV1
5.27305e-18	-1.68146	0.02	0.38	9.46723e-14	2	VTA1
6.0942e-18	-1.33252	0.013	0.373	1.09415e-13	2	DNAJB14
6.10016e-18	-1.01077	0.007	0.367	1.09522e-13	2	COA3
6.11814e-18	-1.84608	0.027	0.388	1.09845e-13	2	ACSL3
6.29574e-18	-1.46599	0.047	0.418	1.13034e-13	2	ASPH
6.2968e-18	-2.84762	0.027	0.39	1.13053e-13	2	GSN
6.46364e-18	-1.66403	0.04	0.406	1.16048e-13	2	ATP6AP2
6.59454e-18	2.54252	0.707	0.778	1.18398e-13	2	ZNF490
6.63814e-18	-1.80835	0.047	0.418	1.19181e-13	2	CD44
7.46917e-18	-1.59184	0.047	0.409	1.34101e-13	2	RAB6A
7.80747e-18	-1.54745	0.013	0.372	1.40175e-13	2	CDC42SE2
8.17461e-18	-1.18435	0	0.354	1.46767e-13	2	GSTK1
8.19436e-18	-1.72221	0.007	0.363	1.47121e-13	2	EIF3D
8.51056e-18	3.19753	0.687	0.773	1.52799e-13	2	LINC00294
8.60625e-18	-1.2608	0.033	0.402	1.54517e-13	2	ATF4
8.7294e-18	1.61983	0.407	0.898	1.56728e-13	2	MTRNR2L8
9.18544e-18	-1.02848	0.007	0.366	1.64915e-13	2	VAMP2
9.6237e-18	-1.59035	0.06	0.429	1.72784e-13	2	SLC12A2
1.12473e-17	-1.88219	0.02	0.376	2.01934e-13	2	PCMT1
1.16494e-17	-1.15175	0.087	0.463	2.09154e-13	2	AEBP2
1.16795e-17	-1.56078	0.04	0.401	2.09694e-13	2	TMEM87A
1.17767e-17	-2.16372	0.04	0.398	2.11438e-13	2	HSPA9
1.18867e-17	-1.37166	0.013	0.37	2.13414e-13	2	IK
1.2124e-17	-1.39195	0.033	0.396	2.17674e-13	2	CLDND1
1.32436e-17	-1.8704	0.013	0.368	2.37775e-13	2	COPB2
1.35403e-17	-1.79867	0.02	0.375	2.43103e-13	2	NFKBIZ
1.3886e-17	-1.11162	0.167	0.588	2.49309e-13	2	SCAF11
1.47611e-17	-1.14706	0	0.35	2.6502e-13	2	AHSA1
1.62377e-17	-2.09186	0.1	0.477	2.91531e-13	2	EIF4E
1.65009e-17	-1.5668	0.013	0.371	2.96256e-13	2	DAAM1
1.65211e-17	-1.65034	0.02	0.373	2.9662e-13	2	PPA1
1.66046e-17	-1.2909	0	0.349	2.98119e-13	2	LMAN1
1.67177e-17	-1.14976	0.027	0.385	3.00149e-13	2	BTF3L4
1.82826e-17	-1.62689	0.007	0.357	3.28246e-13	2	SCPEP1
2.09993e-17	-1.53018	0.02	0.377	3.77022e-13	2	MACF1
2.10005e-17	-1.00232	0	0.348	3.77043e-13	2	UPF2
2.10005e-17	-1.1404	0	0.348	3.77043e-13	2	GANAB
2.10005e-17	-1.18167	0	0.348	3.77043e-13	2	EIF4G1
2.10094e-17	-1.19203	0.027	0.378	3.77202e-13	2	WBP11
2.10926e-17	-1.14821	0.033	0.397	3.78696e-13	2	BRD3
2.11089e-17	-1.84317	0.033	0.393	3.7899e-13	2	HBP1
2.17192e-17	-1.16943	0.027	0.385	3.89947e-13	2	OTUB1
2.2063e-17	-2.33484	0.093	0.468	3.96119e-13	2	TFAP2C
2.24845e-17	-1.33857	0.053	0.414	4.03687e-13	2	PSMC1
2.24903e-17	-1.69567	0.033	0.392	4.03791e-13	2	SLC39A11
2.36114e-17	-1.00385	0	0.347	4.23919e-13	2	POLR2G
2.47298e-17	-1.81414	0.007	0.356	4.43999e-13	2	BHLHE40
2.48917e-17	-1.43464	0.02	0.37	4.46906e-13	2	PSMB5
2.54072e-17	-1.73453	0.02	0.37	4.56161e-13	2	DDX1
2.68159e-17	-1.2586	0.007	0.359	4.81453e-13	2	CMTM6
2.72367e-17	-1.70082	0.013	0.362	4.89007e-13	2	FLNA
2.78363e-17	-1.57773	0.033	0.385	4.99772e-13	2	TIMM17A
2.8254e-17	-1.07621	0.08	0.458	5.07272e-13	2	COPA
2.89232e-17	-1.5807	0.013	0.363	5.19287e-13	2	UGP2
3.12482e-17	-1.50425	0.02	0.37	5.61031e-13	2	ANAPC5
3.18725e-17	-1.50835	0.007	0.352	5.72239e-13	2	2022-03-07
3.20959e-17	2.35533	0.693	0.748	5.7625e-13	2	MTFMT
3.27649e-17	-1.33781	0.013	0.362	5.88261e-13	2	PUM2
3.37153e-17	-1.34856	0.007	0.352	6.05324e-13	2	CLNS1A
3.38439e-17	-2.2657	0.007	0.352	6.07633e-13	2	ACTN1
3.46293e-17	-1.39202	0.027	0.382	6.21734e-13	2	CRIM1
3.51903e-17	-1.67954	0.013	0.362	6.31807e-13	2	IL6ST
3.60485e-17	-1.84576	0.02	0.371	6.47214e-13	2	GRHL2
4.09042e-17	-1.49417	0.033	0.396	7.34393e-13	2	UQCRC1
4.21486e-17	-2.5762	0.013	0.363	7.56736e-13	2	CLDN4
4.22883e-17	-1.18967	0.133	0.49	7.59244e-13	2	ANP32E
4.23151e-17	-1.27698	0	0.342	7.59725e-13	2	IDH3B
4.30817e-17	2.29278	0.027	0.388	7.7349e-13	2	RNF2
4.39297e-17	-1.23566	0.033	0.385	7.88714e-13	2	PAIP1
4.41999e-17	2.83766	0.687	0.747	7.93566e-13	2	RUNDC1
4.82916e-17	-1.67682	0.04	0.394	8.67027e-13	2	HNRNPH2
4.87024e-17	-1.11838	0.02	0.368	8.74403e-13	2	GCC2
5.34091e-17	-1.83726	0.027	0.372	9.58908e-13	2	AMD1
5.47648e-17	-1.45042	0.02	0.368	9.83247e-13	2	C1orf43
5.63708e-17	-1.38826	0.027	0.372	1.01208e-12	2	FDPS
5.67007e-17	-2.04206	0.027	0.384	1.01801e-12	2	RIT1
5.70076e-17	-1.09245	0.053	0.414	1.02352e-12	2	CTNND1
5.74438e-17	-1.65385	0.08	0.448	1.03135e-12	2	SLC38A1
6.15136e-17	-1.00389	0.06	0.424	1.10441e-12	2	RBM4
6.31185e-17	-1.12905	0.02	0.367	1.13323e-12	2	ERP44
6.32735e-17	-1.47415	0.02	0.368	1.13601e-12	2	COPB1
6.38343e-17	-1.2218	0.02	0.367	1.14608e-12	2	POLR2A
6.52075e-17	-1.11494	0.007	0.35	1.17074e-12	2	TMEM9
6.72814e-17	-1.15921	0	0.339	1.20797e-12	2	RER1
6.78387e-17	-1.86252	0.033	0.378	1.21798e-12	2	MPZL1
6.82096e-17	-1.00824	0.173	0.568	1.22464e-12	2	ANKRD40
7.39062e-17	-1.33662	0.02	0.368	1.32691e-12	2	PSMC3
7.40142e-17	-1.87322	0.04	0.392	1.32885e-12	2	BRIX1
[truncated: 3,911 more rows]
