# Supplementary material for: Establishment of a tumor-associated fibroblast associated gene score based on scRNA-seq to predict prognosis in patients with triple-negative breast cancer
Source: PLoS One. 2024 Oct 17;19(10):e0311801. doi: 10.1371/journal.pone.0311801 (PMC11486389; doi:10.1371/journal.pone.0311801)
Supplement: S2 Table — (XLSX) [file pone.0311801.s004.xlsx]

## Sheet: Sheet1
Table S2 Information on differentially expressed genes in clusterA and clusterB
gene	lowMean	highMean	logFC	pValue	fdr
MMP13	6.28335	52.1506	3.05308	0.000344701	0.00743417
IGFL3	0.555021	2.64826	2.25443	0.00321228	0.0314642
CADM3	0.842168	3.68036	2.12767	0.00389653	0.0352849
COL7A1	1.41718	5.69358	2.00631	0.000397537	0.00804242
RPL29P19	0.610662	2.44304	2.00023	1.73232e-05	0.000889156
COL5A3	4.87019	19.0987	1.97142	1.23252e-05	0.000683352
PCOLCE	18.2404	71.0217	1.96112	2.29107e-05	0.00109025
MMP28	0.817356	2.98898	1.87061	4.07131e-05	0.00164447
BAALC	0.673991	2.42024	1.84435	0.00430078	0.037501
PPEF1	0.640671	2.2791	1.83081	0.0023958	0.0261956
COL6A2	114.815	403.291	1.81251	1.23252e-05	0.000683352
CCN5	2.60681	8.89134	1.77012	0.000591203	0.0105189
GPC1	8.79657	29.575	1.74937	1.68422e-05	0.000875941
MMP11	25.9547	85.5658	1.72104	0.000264486	0.00624251
DIO2	3.69003	12.1099	1.71448	0.000416768	0.00828881
SFRP4	14.9717	47.691	1.67148	1.94853e-06	0.000192463
PDGFRA	4.35214	13.7536	1.66001	4.37178e-07	7.23746e-05
CPXM1	12.0148	37.8939	1.65716	0.000397537	0.00804242
PLN	0.952517	2.92705	1.61963	0.000795124	0.0126125
EMILIN1	15.4958	47.2725	1.60913	9.79358e-06	0.000578461
MXRA8	17.9853	54.6764	1.6041	9.47543e-07	0.000121059
LINC01614	3.86901	11.4791	1.56898	7.32256e-06	0.000470324
COL6A1	101.243	297.339	1.55428	2.99274e-06	0.00024948
TIMP3	1.27595	3.7311	1.54803	2.99302e-09	3.95479e-06
OGN	1.64757	4.7897	1.53959	0.000207081	0.00526846
SPON1	6.78906	19.581	1.52817	1.18252e-06	0.000138993
KRT14	138.391	398.196	1.52473	0.00632583	0.0472988
ITGA11	3.08091	8.80763	1.5154	1.37798e-08	6.22144e-06
HTRA1	49.0558	137.854	1.49065	3.75738e-09	3.95479e-06
ADAMTS14	0.891541	2.50452	1.49016	1.16394e-05	0.000654588
MATN3	2.01595	5.61817	1.47864	2.13752e-06	0.0001994
ISM1	3.22169	8.94786	1.47372	0.000678375	0.0112941
F3	6.21949	17.2334	1.47034	0.000831756	0.0129147
SPON2	8.237	22.7316	1.46451	0.00229847	0.0253198
COL16A1	8.62697	23.7913	1.46351	6.32287e-06	0.00042959
PLXDC1	1.66637	4.57288	1.45639	3.59088e-07	6.39503e-05
SERPINE1	16.921	46.3083	1.45245	0.000869949	0.0132111
ECM1	7.07844	19.3599	1.45157	9.90945e-09	5.29435e-06
CTSK	58.0609	155.513	1.42139	8.87201e-09	5.21408e-06
THY1	18.1767	48.2993	1.40991	2.07265e-06	0.0001994
GRP	1.56246	4.09091	1.3886	3.74663e-05	0.00153746
HEYL	3.07133	8.0398	1.3883	0.000426706	0.00841527
SMOC2	8.65758	22.5551	1.38142	5.31529e-07	8.00974e-05
PDGFRB	14.7477	38.2631	1.37546	2.20539e-09	3.95479e-06
COL1A1	324.503	838.749	1.37001	1.32861e-08	6.22144e-06
ARSI	1.34893	3.48182	1.36802	9.97478e-05	0.00308536
CPA3	1.85778	4.75671	1.35638	6.51173e-06	0.000437365
SORCS2	0.78535	2.00932	1.3553	3.71095e-07	6.41448e-05
TGFB3	5.32706	13.6033	1.35254	4.17114e-06	0.000318361
PLAU	27.1097	69.1939	1.35183	5.14545e-07	7.85449e-05
COPZ2	4.92195	12.5428	1.34955	3.38844e-08	1.1714e-05
OLFML2B	15.4611	39.278	1.34508	1.06785e-05	0.000609294
DPP4	1.71886	4.36591	1.34483	4.91339e-05	0.001869
TGFBR2	16.645	42.1889	1.34177	0.000132076	0.00382371
SHISAL1	1.22344	3.09302	1.33808	1.88461e-05	0.000954815
CLIC6	3.39059	8.52866	1.33078	0.00609033	0.0461546
EDNRA	4.16565	10.469	1.32952	1.00061e-07	2.50238e-05
CX3CR1	1.17744	2.95164	1.32587	0.00465116	0.0390498
COL3A1	299.367	749.685	1.32437	2.3809e-09	3.95479e-06
PDGFA	3.69497	9.22176	1.31948	3.47456e-07	6.28308e-05
SRPX2	4.87559	12.1221	1.31399	6.60846e-08	1.89453e-05
EVA1A	2.89783	7.19992	1.31301	1.00805e-05	0.000583673
LINC02544	1.73502	4.29849	1.30887	1.5918e-05	0.000842794
COL1A2	191.756	474.601	1.30745	3.75738e-09	3.95479e-06
XYLT1	2.42074	5.98374	1.3056	6.57789e-05	0.00227402
ADAMTS12	2.38513	5.89546	1.30554	2.4576e-08	9.02708e-06
AEBP1	74.7778	183.086	1.29184	9.55118e-09	5.29435e-06
COL10A1	13.4928	32.951	1.28813	0.000113387	0.00345272
TGFBI	31.1694	76.0342	1.28652	1.30496e-05	0.00071675
COL5A1	24.1425	58.7922	1.28405	3.61796e-09	3.95479e-06
POSTN	91.6875	222.592	1.27961	4.53674e-09	3.95479e-06
SNAI2	9.49536	23.0512	1.27955	4.29798e-06	0.000323836
CYS1	0.920032	2.2249	1.27398	9.78119e-07	0.000123622
EFEMP2	6.09839	14.7255	1.27182	7.65165e-09	4.91223e-06
BMP1	5.0676	12.2364	1.27181	3.81177e-06	0.000300695
CILP2	1.78871	4.30099	1.26575	2.70463e-05	0.00121337
COL6A3	31.8197	75.9979	1.25604	4.71049e-09	3.95479e-06
LAYN	1.67533	3.98266	1.24929	6.51173e-06	0.000437365
SSC5D	1.30765	3.10699	1.24854	3.08502e-06	0.000253576
GREM1	2.13864	5.05357	1.24061	8.07957e-07	0.000109158
P4HA3	1.30801	3.09053	1.24048	4.98085e-07	7.80598e-05
FAP	3.22554	7.60014	1.23648	7.94048e-09	4.91223e-06
CCN3	2.95988	6.97296	1.23623	5.61328e-05	0.00203011
LRRC15	9.77708	22.9659	1.23202	1.51978e-06	0.000162395
CD248	14.4139	33.3375	1.20968	0.000153641	0.00432033
WDR86	0.754901	1.74572	1.20946	0.000426706	0.00841527
ANPEP	16.3778	37.8204	1.20742	0.00153883	0.0190594
ITGA3	5.42395	12.5062	1.20522	0.000353025	0.00755821
SCARF2	2.85918	6.58412	1.20339	1.93815e-05	0.000973546
CCN2	136.539	314.157	1.20217	8.47238e-06	0.000518668
FBN1	9.02568	20.7166	1.19868	2.64012e-08	9.40364e-06
CDH11	5.58183	12.7996	1.19729	5.20416e-10	3.95479e-06
TBX2	1.52428	3.49471	1.19704	0.000795124	0.0126125
JPH2	1.46122	3.34511	1.19488	0.000222939	0.00554002
FN1	169.137	386.513	1.19232	2.57905e-07	4.96954e-05
LAMC2	20.4851	46.7298	1.18977	0.00553577	0.0435816
HAS2	1.87759	4.27704	1.18773	0.000694017	0.0114571
COL5A2	36.3666	82.6132	1.18376	5.8973e-09	4.33231e-06
SRPX	7.55308	17.1495	1.18303	0.000157543	0.00438805
NTM	1.06888	2.42513	1.18196	5.14545e-07	7.85449e-05
ADAMTSL4	2.19644	4.98289	1.18181	0.00345716	0.0330101
PODNL1	1.88723	4.28109	1.18171	3.69872e-06	0.000297772
GPC6	1.96049	4.44593	1.18128	4.49646e-08	1.39083e-05
FAM20C	13.9429	31.5626	1.17868	6.57789e-05	0.00227402
TBX18	0.757241	1.70698	1.17262	3.65362e-05	0.00151213
MRC2	18.724	42.0984	1.16887	2.55947e-05	0.00117516
F13A1	5.15948	11.5616	1.16404	2.13752e-06	0.0001994
COL11A1	14.702	32.8173	1.15844	5.32269e-05	0.00195509
SCUBE2	2.37736	5.30077	1.15684	0.000258136	0.00615442
PLPP4	2.53987	5.66142	1.15641	6.13925e-06	0.000421993
GPR68	2.68488	5.96784	1.15235	4.98965e-06	0.000359806
PHLDA1	12.2647	27.2562	1.15207	0.00644662	0.0478671
DACT1	2.13643	4.72974	1.14656	1.23498e-08	6.22144e-06
EFEMP1	21.3759	47.2185	1.14337	0.0011606	0.0160679
SVEP1	0.79764	1.75928	1.14118	2.99274e-06	0.00024948
VSTM4	1.17168	2.58244	1.14016	4.99662e-08	1.5059e-05
TNC	39.9738	87.9632	1.13785	0.000591203	0.0105189
TGFB1I1	3.64669	8.01281	1.13572	4.82133e-07	7.65809e-05
EDIL3	3.40581	7.48187	1.1354	7.53987e-06	0.000473923
BGN	242.151	530.7	1.13199	2.34406e-06	0.000211939
NT5E	4.65916	10.1917	1.12925	2.25687e-07	4.4212e-05
PLA2R1	1.19381	2.60825	1.12751	0.000397537	0.00804242
MSX1	1.2224	2.66581	1.12486	0.0016062	0.0194833
LOXL1	7.90972	17.2391	1.12398	1.10902e-07	2.66028e-05
COMP	16.4247	35.7335	1.12141	0.000116318	0.00352372
COL12A1	23.7477	51.6338	1.12053	2.84941e-07	5.40193e-05
PDGFB	9.29115	20.1811	1.11907	2.49225e-06	0.000216992
SEMA5A	1.58493	3.4419	1.11879	1.54743e-05	0.000826747
ITGBL1	1.66519	3.60664	1.11497	6.40691e-05	0.00224128
ADAM12	6.10769	13.213	1.11326	8.42334e-08	2.25018e-05
SPARC	280.81	606.689	1.11136	3.76877e-08	1.2305e-05
TBX15	1.23111	2.65475	1.10861	1.54743e-05	0.000826747
LUM	110.413	238.025	1.10821	2.3809e-09	3.95479e-06
NID2	3.36657	7.25517	1.10773	1.50684e-07	3.27989e-05
RARRES2	19.1826	41.3331	1.1075	3.75405e-05	0.00153746
FGF1	1.65382	3.5535	1.10344	0.000197104	0.00506949
COL18A1	19.9013	42.7249	1.10221	0.000157543	0.00438805
ADAMTS2	7.83333	16.7832	1.09932	2.94546e-07	5.49539e-05
IGSF21	1.33023	2.84445	1.09647	0.0047427	0.0395079
AC005291.2	0.796539	1.70258	1.09591	2.07255e-06	0.0001994
INHBA	6.60826	14.0837	1.09169	1.07566e-06	0.000131701
CD209	1.29904	2.76439	1.08951	0.00532701	0.0423924
IRAG1	1.44008	3.06348	1.08902	1.36094e-07	3.13656e-05
MAP3K4-AS1	1.373	2.91978	1.08853	4.6573e-05	0.00181867
IGFBP5	64.5842	137.271	1.08778	6.13925e-06	0.000421993
SULF1	19.4934	41.375	1.08577	1.10902e-07	2.66028e-05
GLT8D2	3.1301	6.62958	1.08271	1.32861e-08	6.22144e-06
PODN	4.26766	9.0359	1.08222	1.66869e-06	0.000169084
MMP14	92.7583	196.271	1.0813	8.97901e-06	0.000535732
CYP26B1	2.04952	4.33526	1.08083	0.000479802	0.00906686
DKK3	5.88808	12.4442	1.0796	6.05033e-07	8.88944e-05
EGLN3	4.79461	10.1291	1.07902	0.00575188	0.0444494
CLEC11A	6.6165	13.9448	1.07559	0.00013546	0.00391204
LTBP2	11.0499	23.2809	1.07511	5.55052e-08	1.63102e-05
GALNT15	0.925367	1.94724	1.07333	9.97478e-05	0.00308536
CALCRL	3.21962	6.77235	1.07277	0.00512538	0.0416912
COL14A1	5.50673	11.5396	1.06733	0.000491134	0.00919235
SYNDIG1	1.19026	2.49379	1.06706	2.22829e-05	0.00108228
ANTXR1	19.4487	40.7236	1.06619	2.25687e-07	4.4212e-05
MMP2	58.0581	121.447	1.06475	2.12858e-08	8.33976e-06
PDZD2	1.3728	2.86851	1.06318	0.00198566	0.0226817
OLFML2A	4.01175	8.37597	1.06202	9.51452e-06	0.000564816
DCN	22.0828	46.0987	1.06181	7.33438e-08	2.00484e-05
HSPG2	11.7265	24.4653	1.06096	1.83157e-06	0.000182443
RUNX2	1.94305	4.03437	1.05402	4.37178e-07	7.23746e-05
ITGB5	20.1432	41.7433	1.05125	1.48211e-08	6.22169e-06
MFAP5	6.44001	13.3172	1.04815	1.34099e-06	0.000151557
CACNA2D1	0.858411	1.77378	1.04709	0.000217531	0.00542857
GASK1B	5.78077	11.9036	1.04207	2.49225e-06	0.000216992
LAMB3	24.4581	50.3556	1.04184	0.0011107	0.0155418
VGLL3	1.12538	2.31539	1.04085	1.66869e-06	0.000169084
GJB2	16.9107	34.7751	1.04012	0.000305768	0.00692485
SFRP2	104.979	215.649	1.03858	1.00805e-05	0.000583673
TSHZ3	1.40499	2.88578	1.0384	8.36035e-10	3.95479e-06
SPOCK1	4.14394	8.49628	1.03583	7.76334e-06	0.000482806
HTRA3	16.7156	34.2193	1.03361	2.78012e-05	0.00123778
CREB3L1	5.9414	12.146	1.0316	0.000447249	0.00867486
LMOD1	3.40501	6.9427	1.02784	0.000277628	0.0064237
VCAN	17.5123	35.6693	1.02631	6.24886e-07	8.95721e-05
CHSY3	0.828891	1.688	1.02606	1.84248e-08	7.46777e-06
TNS4	5.62791	11.4222	1.02116	0.00564289	0.0439831
PDLIM4	5.34611	10.8107	1.0159	0.00254888	0.0271127
LRP1	11.737	23.7086	1.01435	7.94048e-09	4.91223e-06
LOXL2	12.2672	24.7516	1.01272	4.6573e-05	0.00181867
IGFL1	1.70052	3.42506	1.01015	0.000468677	0.00890025
FLNC	1.22567	2.46843	1.01003	1.9085e-07	4.00581e-05
PPFIBP1	4.55293	9.15091	1.00712	3.71095e-07	6.41448e-05
GLIS2	5.16636	10.3814	1.00678	1.04215e-06	0.000128941
PVT1	4.316	2.15373	-1.00285	0.000951258	0.0139589
AP000251.1	2.09462	1.04088	-1.00889	0.00144263	0.0183713
AC091153.1	1.9984	0.992131	-1.01024	0.00138162	0.0178065
GASK1A	5.23443	2.59464	-1.0125	0.00553577	0.0435816
TLCD1	12.4584	6.10803	-1.02834	2.6311e-05	0.0011849
MT-ATP6	5058.61	2465.35	-1.03695	0.000328602	0.00717917
LARGE2	18.6876	9.10057	-1.03805	0.000813249	0.0127452
UGT8	8.56219	4.15224	-1.04409	0.00522532	0.0420962
MT-ND3	4143.36	2003.29	-1.04843	0.000361536	0.00765675
GAS5	70.5483	34.0184	-1.05229	1.16394e-05	0.000654588
ARL9	6.3387	3.01902	-1.07011	0.000795124	0.0126125
H3P14	2.06504	0.981352	-1.07333	1.06785e-05	0.000609294
AC093484.4	1.18968	0.559666	-1.08793	0.000320819	0.00712837
AC090772.4	4.89557	2.29083	-1.0956	0.00312599	0.0307988
MT-ND1	3451.79	1581.56	-1.126	8.97901e-06	0.000535732
CPNE7	3.00265	1.34087	-1.16307	0.00147407	0.0186303
FAM184A	1.28993	0.573052	-1.17055	0.000577731	0.0103674
TUBA5P	2.5503	1.13256	-1.17108	0.00271085	0.0281977
MTCO2P12	3.74943	1.65521	-1.17965	0.000239933	0.00586314
RPS18P12	2.106	0.926424	-1.18476	3.18857e-05	0.00136285
AC024940.2	1.37059	0.588725	-1.21913	0.000604968	0.0105189
RPL37P2	5.02501	2.15318	-1.22266	0.00121256	0.0164768
RPL39P3	34.0135	14.3212	-1.24796	8.97901e-06	0.000535732
MT-RNR2	6259.17	2634.39	-1.2485	0.000972658	0.0142197
AL445524.1	10.6402	4.45025	-1.25757	4.84331e-06	0.000353591
SMKR1	4.10076	1.667	-1.29864	0.000850654	0.0131043
AP001783.1	4.1009	1.41402	-1.53614	0.00133258	0.0175007
MYB	8.67037	2.95817	-1.55139	0.000212245	0.00533062
GFRA3	5.72584	1.89753	-1.59337	0.0040539	0.0360435
GRB14	5.15052	1.48663	-1.79267	0.00493068	0.0405849
DKK1	9.08681	2.15715	-2.07465	0.00202782	0.0230512
AC141557.1	8.22478	1.6164	-2.3472	6.40691e-05	0.00224128
MTCO3P12	35.0442	4.41678	-2.98811	0.00332104	0.0322341
C1orf105	2.27157	0.155728	-3.86659	0.00346591	0.0330668
PYDC1	5.13494	0.268707	-4.25624	0.00303582	0.030317
